# Supplementary material for: Glycolysis-Related SLC2A1 Is a Potential Pan-Cancer Biomarker for Prognosis and Immunotherapy
Source: Cancers (Basel). 2022 Oct 29;14(21):5344. doi: 10.3390/cancers14215344 (PMC9657346; doi:10.3390/cancers14215344)
Supplement: Supplementary file 1 [file cancers-14-05344-s001.zip]

Archive with 4 entries (4 files):
- cancers-1966936-Supplementary Materials.pdf
- Table S5 GO and KEGG analysis of SLC2A1 related DEGs.xlsx
- Table S6 GSEA of SLC2A1 based on HALLMARK gene sets.xlsx
- Table S7 GSEA of SLC2A1 based on REACTOME gene sets.xlsx
