# Supplementary material for: Glycolysis-Related SLC2A1 Is a Potential Pan-Cancer Biomarker for Prognosis and Immunotherapy
Source: Cancers (Basel). 2022 Oct 29;14(21):5344. doi: 10.3390/cancers14215344 (PMC9657346; doi:10.3390/cancers14215344)
Supplement: Supplementary file 1 [file cancers-14-05344-s001.zip › Table S5 GO and KEGG analysis of SLC2A1 related DEGs.xlsx]

## Sheet: Sheet 1
ONTOLOGY	ID	Description	GeneRatio	BgRatio	pvalue	p.adjust	qvalue	geneID	Count
BP	GO:1901987	regulation of cell cycle phase transition	21/171	480/18670	3.19486e-09	3.50046e-07	2.85271e-07	BUB1B/CDC6/CDC20/CDC27/CDK2/CENPE/CHEK1/NEK2/ORC1/PLK1/PSMA5/PSMD2/PSMD12/ADAM17/YWHAG/RAB11A/PSMD14/TMOD3/ANLN/FAM83D/CDCA5	21
BP	GO:1901990	regulation of mitotic cell cycle phase transition	19/171	444/18670	2.69367e-08	1.69701e-06	1.38299e-06	BUB1B/CDC6/CDC20/CDC27/CDK2/CENPE/NEK2/ORC1/PLK1/PSMA5/PSMD2/PSMD12/ADAM17/YWHAG/RAB11A/PSMD14/TMOD3/ANLN/CDCA5	19
BP	GO:0002446	neutrophil mediated immunity	17/171	499/18670	3.52325e-06	0.000106971	8.71763e-05	ADAM10/ALDOA/ANXA2/GPI/NRAS/PA2G4/PGAM1/PKM/PSMA5/PSMD2/PSMD12/ADAM17/PSMD14/RAB10/RHOF/PGM2/KCMF1	17
BP	GO:0009165	nucleotide biosynthetic process	16/171	386/18670	5.49145e-07	1.84513e-05	1.50369e-05	AK4/ALDOA/GAPDH/GPI/HK2/LDHA/PFKP/PGAM1/PGK1/PKM/RRM2/TPI1/UCK2/PAICS/ACOT7/NUP37	16
BP	GO:0043312	neutrophil degranulation	16/171	485/18670	1.03377e-05	0.000248105	0.000202194	ADAM10/ALDOA/ANXA2/GPI/NRAS/PA2G4/PGAM1/PKM/PSMA5/PSMD2/PSMD12/PSMD14/RAB10/RHOF/PGM2/KCMF1	16
BP	GO:0002283	neutrophil activation involved in immune response	16/171	488/18670	1.11594e-05	0.0002653	0.000216207	ADAM10/ALDOA/ANXA2/GPI/NRAS/PA2G4/PGAM1/PKM/PSMA5/PSMD2/PSMD12/PSMD14/RAB10/RHOF/PGM2/KCMF1	16
BP	GO:0042119	neutrophil activation	16/171	498/18670	1.4336e-05	0.000328425	0.000267651	ADAM10/ALDOA/ANXA2/GPI/NRAS/PA2G4/PGAM1/PKM/PSMA5/PSMD2/PSMD12/PSMD14/RAB10/RHOF/PGM2/KCMF1	16
BP	GO:0009124	nucleoside monophosphate biosynthetic process	15/171	208/18670	8.40998e-10	1.1774e-07	9.59524e-08	AK4/ALDOA/GAPDH/GPI/HK2/LDHA/PFKP/PGAM1/PGK1/PKM/TK1/TPI1/UCK2/PAICS/NUP37	15
BP	GO:0034330	cell junction organization	15/171	290/18670	7.46592e-08	3.68904e-06	3.0064e-06	ACTN4/CAPZA1/ECT2/EPHA2/ITGA5/LAMB3/LAMC2/SMAD3/PKP2/PLEC/PVR/FSCN1/VASP/MAP4K4/RHOD	15
BP	GO:0009260	ribonucleotide biosynthetic process	15/171	293/18670	8.54076e-08	4.06089e-06	3.30944e-06	AK4/ALDOA/GAPDH/GPI/HK2/LDHA/PFKP/PGAM1/PGK1/PKM/TPI1/UCK2/PAICS/ACOT7/NUP37	15
BP	GO:0046390	ribose phosphate biosynthetic process	15/171	300/18670	1.16153e-07	5.00455e-06	4.07848e-06	AK4/ALDOA/GAPDH/GPI/HK2/LDHA/PFKP/PGAM1/PGK1/PKM/TPI1/UCK2/PAICS/ACOT7/NUP37	15
BP	GO:0072522	purine-containing compound biosynthetic process	15/171	313/18670	2.01034e-07	7.45009e-06	6.07148e-06	AK4/ALDOA/GAPDH/GPI/HK2/LDHA/PFKP/PGAM1/PGK1/PKM/TPI1/PAICS/ACOT7/MTHFD1L/NUP37	15
BP	GO:0009123	nucleoside monophosphate metabolic process	15/171	375/18670	1.961e-06	6.21522e-05	5.06512e-05	AK4/ALDOA/GAPDH/GPI/HK2/LDHA/PFKP/PGAM1/PGK1/PKM/TK1/TPI1/UCK2/PAICS/NUP37	15
BP	GO:0009156	ribonucleoside monophosphate biosynthetic process	14/171	197/18670	3.80124e-09	3.68428e-07	3.00251e-07	AK4/ALDOA/GAPDH/GPI/HK2/LDHA/PFKP/PGAM1/PGK1/PKM/TPI1/UCK2/PAICS/NUP37	14
BP	GO:0034404	nucleobase-containing small molecule biosynthetic process	14/171	226/18670	2.1993e-08	1.45848e-06	1.18859e-06	ALDOA/GAPDH/GPI/HK2/LDHA/PFKP/PGAM1/PGK1/PKM/TK1/TPI1/UCK2/ACOT7/NUP37	14
BP	GO:0034329	cell junction assembly	14/171	241/18670	4.92991e-08	2.76075e-06	2.24988e-06	ACTN4/CAPZA1/ECT2/EPHA2/ITGA5/LAMB3/LAMC2/SMAD3/PKP2/PLEC/FSCN1/VASP/MAP4K4/RHOD	14
BP	GO:0046434	organophosphate catabolic process	14/171	248/18670	7.04207e-08	3.54921e-06	2.89244e-06	ALDOA/GAPDH/GPI/HK2/LDHA/PFKP/PGAM1/PGK1/PKM/TPI1/MTMR2/ACOT7/PGM2/NUP37	14
BP	GO:0044839	cell cycle G2/M phase transition	14/171	266/18670	1.67149e-07	6.65144e-06	5.42061e-06	CCNA2/CDC6/CDK2/CHEK1/FOXM1/NEK2/ORC1/PLK1/PSMA5/PSMD2/PSMD12/YWHAG/RAB11A/PSMD14	14
BP	GO:0009152	purine ribonucleotide biosynthetic process	14/171	280/18670	3.12314e-07	1.10849e-05	9.03372e-06	AK4/ALDOA/GAPDH/GPI/HK2/LDHA/PFKP/PGAM1/PGK1/PKM/TPI1/PAICS/ACOT7/NUP37	14
BP	GO:0006164	purine nucleotide biosynthetic process	14/171	300/18670	7.16343e-07	2.34439e-05	1.91057e-05	AK4/ALDOA/GAPDH/GPI/HK2/LDHA/PFKP/PGAM1/PGK1/PKM/TPI1/PAICS/ACOT7/NUP37	14
BP	GO:0009199	ribonucleoside triphosphate metabolic process	14/171	341/18670	3.23227e-06	0.000100559	8.19513e-05	AK4/ALDOA/GAPDH/GPI/HK2/LDHA/PFKP/PGAM1/PGK1/PKM/RAN/TPI1/UCK2/NUP37	14
BP	GO:0009161	ribonucleoside monophosphate metabolic process	14/171	354/18670	4.9742e-06	0.000137747	0.000112258	AK4/ALDOA/GAPDH/GPI/HK2/LDHA/PFKP/PGAM1/PGK1/PKM/TPI1/UCK2/PAICS/NUP37	14
BP	GO:0001666	response to hypoxia	14/171	359/18670	5.8402e-06	0.000156567	0.000127595	ACTN4/AK4/CCNA2/HK2/LDHA/SMAD3/PGK1/PKM/PLOD2/PSMA5/PSMD2/PSMD12/ADAM17/PSMD14	14
BP	GO:0010948	negative regulation of cell cycle process	14/171	361/18670	6.22249e-06	0.00016334	0.000133115	BUB1B/CDC6/CDC20/CDK2/CHEK1/NEK2/ORC1/PLK1/PSMA5/PSMD2/PSMD12/RAD51/RRM2/PSMD14	14
BP	GO:0009141	nucleoside triphosphate metabolic process	14/171	362/18670	6.42185e-06	0.000166836	0.000135963	AK4/ALDOA/GAPDH/GPI/HK2/LDHA/PFKP/PGAM1/PGK1/PKM/RAN/TPI1/UCK2/NUP37	14
BP	GO:0036293	response to decreased oxygen levels	14/171	370/18670	8.23219e-06	0.000209547	0.000170771	ACTN4/AK4/CCNA2/HK2/LDHA/SMAD3/PGK1/PKM/PLOD2/PSMA5/PSMD2/PSMD12/ADAM17/PSMD14	14
BP	GO:0070482	response to oxygen levels	14/171	394/18670	1.66686e-05	0.000368464	0.000300281	ACTN4/AK4/CCNA2/HK2/LDHA/SMAD3/PGK1/PKM/PLOD2/PSMA5/PSMD2/PSMD12/ADAM17/PSMD14	14
BP	GO:0006732	coenzyme metabolic process	14/171	403/18670	2.14099e-05	0.000457228	0.00037262	ALDOA/GAPDH/GPI/HK2/LDHA/PFKP/PGAM1/PGK1/PKM/TPI1/ACOT7/MTHFD1L/PGM2/NUP37	14
BP	GO:0046394	carboxylic acid biosynthetic process	14/171	462/18670	9.36678e-05	0.00173561	0.00141444	ALDOA/GAPDH/GPI/HK2/LDHA/PFKP/PGAM1/PGK1/PKM/PLOD2/TPI1/ACOT7/MTHFD1L/NUP37	14
BP	GO:0016053	organic acid biosynthetic process	14/171	463/18670	9.58281e-05	0.00176268	0.0014365	ALDOA/GAPDH/GPI/HK2/LDHA/PFKP/PGAM1/PGK1/PKM/PLOD2/TPI1/ACOT7/MTHFD1L/NUP37	14
BP	GO:0006090	pyruvate metabolic process	13/171	154/18670	1.72347e-09	2.20267e-07	1.79508e-07	ALDOA/GAPDH/GPI/HK2/LDHA/PFKP/PGAM1/PGK1/PKM/TPI1/VDAC1/SLC16A3/NUP37	13
BP	GO:0009201	ribonucleoside triphosphate biosynthetic process	13/171	177/18670	9.40751e-09	7.20541e-07	5.87208e-07	AK4/ALDOA/GAPDH/GPI/HK2/LDHA/PFKP/PGAM1/PGK1/PKM/TPI1/UCK2/NUP37	13
BP	GO:0009127	purine nucleoside monophosphate biosynthetic process	13/171	183/18670	1.405e-08	9.83502e-07	8.01509e-07	AK4/ALDOA/GAPDH/GPI/HK2/LDHA/PFKP/PGAM1/PGK1/PKM/TPI1/PAICS/NUP37	13
BP	GO:0009168	purine ribonucleoside monophosphate biosynthetic process	13/171	183/18670	1.405e-08	9.83502e-07	8.01509e-07	AK4/ALDOA/GAPDH/GPI/HK2/LDHA/PFKP/PGAM1/PGK1/PKM/TPI1/PAICS/NUP37	13
BP	GO:0009142	nucleoside triphosphate biosynthetic process	13/171	188/18670	1.94027e-08	1.32148e-06	1.07695e-06	AK4/ALDOA/GAPDH/GPI/HK2/LDHA/PFKP/PGAM1/PGK1/PKM/TPI1/UCK2/NUP37	13
BP	GO:0019882	antigen processing and presentation	13/171	226/18670	1.69198e-07	6.65144e-06	5.42061e-06	CAPZA1/CENPE/AP2M1/KIF11/PSMA5/PSMD2/PSMD12/KIF23/PSMD14/RAB10/KIF2C/KIF4A/AP1S3	13
BP	GO:0000086	G2/M transition of mitotic cell cycle	13/171	247/18670	4.69022e-07	1.62851e-05	1.32716e-05	CCNA2/CDC6/CDK2/FOXM1/NEK2/ORC1/PLK1/PSMA5/PSMD2/PSMD12/YWHAG/RAB11A/PSMD14	13
BP	GO:0009108	coenzyme biosynthetic process	13/171	261/18670	8.75035e-07	2.82704e-05	2.3039e-05	ALDOA/GAPDH/GPI/HK2/LDHA/PFKP/PGAM1/PGK1/PKM/TPI1/ACOT7/MTHFD1L/NUP37	13
BP	GO:0051188	cofactor biosynthetic process	13/171	326/18670	1.00269e-05	0.00024296	0.000198001	ALDOA/GAPDH/GPI/HK2/LDHA/PFKP/PGAM1/PGK1/PKM/TPI1/ACOT7/MTHFD1L/NUP37	13
BP	GO:0009205	purine ribonucleoside triphosphate metabolic process	13/171	335/18670	1.33941e-05	0.000309662	0.000252361	AK4/ALDOA/GAPDH/GPI/HK2/LDHA/PFKP/PGAM1/PGK1/PKM/RAN/TPI1/NUP37	13
BP	GO:0009167	purine ribonucleoside monophosphate metabolic process	13/171	340/18670	1.56651e-05	0.00035564	0.000289831	AK4/ALDOA/GAPDH/GPI/HK2/LDHA/PFKP/PGAM1/PGK1/PKM/TPI1/PAICS/NUP37	13
BP	GO:0009126	purine nucleoside monophosphate metabolic process	13/171	341/18670	1.61579e-05	0.000363552	0.000296278	AK4/ALDOA/GAPDH/GPI/HK2/LDHA/PFKP/PGAM1/PGK1/PKM/TPI1/PAICS/NUP37	13
BP	GO:0009144	purine nucleoside triphosphate metabolic process	13/171	342/18670	1.66642e-05	0.000368464	0.000300281	AK4/ALDOA/GAPDH/GPI/HK2/LDHA/PFKP/PGAM1/PGK1/PKM/RAN/TPI1/NUP37	13
BP	GO:0007015	actin filament organization	13/171	400/18670	8.35718e-05	0.00158347	0.00129045	ACTN4/ALDOA/CAPZA1/CFL1/SMAD3/PXN/FSCN1/VASP/ACTR3/TMOD3/RHOD/RHOF/DIAPH3	13
BP	GO:0051983	regulation of chromosome segregation	12/171	103/18670	1.75618e-10	2.76599e-08	2.25416e-08	BUB1B/CDC6/CDC20/CDC27/CENPE/ECT2/MKI67/NEK2/PLK1/KIF2C/KNSTRN/CDCA5	12
BP	GO:0046031	ADP metabolic process	12/171	126/18670	1.86469e-09	2.20267e-07	1.79508e-07	AK4/ALDOA/GAPDH/GPI/HK2/LDHA/PFKP/PGAM1/PGK1/PKM/TPI1/NUP37	12
BP	GO:0006165	nucleoside diphosphate phosphorylation	12/171	134/18670	3.78811e-09	3.68428e-07	3.00251e-07	AK4/ALDOA/GAPDH/GPI/HK2/LDHA/PFKP/PGAM1/PGK1/PKM/TPI1/NUP37	12
BP	GO:0046939	nucleotide phosphorylation	12/171	136/18670	4.48859e-09	4.18935e-07	3.41412e-07	AK4/ALDOA/GAPDH/GPI/HK2/LDHA/PFKP/PGAM1/PGK1/PKM/TPI1/NUP37	12
BP	GO:0009135	purine nucleoside diphosphate metabolic process	12/171	138/18670	5.30359e-09	4.60864e-07	3.75583e-07	AK4/ALDOA/GAPDH/GPI/HK2/LDHA/PFKP/PGAM1/PGK1/PKM/TPI1/NUP37	12
BP	GO:0009179	purine ribonucleoside diphosphate metabolic process	12/171	138/18670	5.30359e-09	4.60864e-07	3.75583e-07	AK4/ALDOA/GAPDH/GPI/HK2/LDHA/PFKP/PGAM1/PGK1/PKM/TPI1/NUP37	12
BP	GO:0009185	ribonucleoside diphosphate metabolic process	12/171	140/18670	6.24943e-09	5.24952e-07	4.27812e-07	AK4/ALDOA/GAPDH/GPI/HK2/LDHA/PFKP/PGAM1/PGK1/PKM/TPI1/NUP37	12
BP	GO:0009132	nucleoside diphosphate metabolic process	12/171	158/18670	2.44945e-08	1.58272e-06	1.28984e-06	AK4/ALDOA/GAPDH/GPI/HK2/LDHA/PFKP/PGAM1/PGK1/PKM/TPI1/NUP37	12
BP	GO:0006754	ATP biosynthetic process	12/171	160/18670	2.81935e-08	1.73287e-06	1.41221e-06	AK4/ALDOA/GAPDH/GPI/HK2/LDHA/PFKP/PGAM1/PGK1/PKM/TPI1/NUP37	12
BP	GO:0007088	regulation of mitotic nuclear division	12/171	164/18670	3.71285e-08	2.1759e-06	1.77326e-06	BUB1B/CDC6/CDC20/CDC27/CENPE/CHEK1/KIF11/MKI67/NEK2/PLK1/ANLN/CDCA5	12
BP	GO:0007051	spindle organization	12/171	170/18670	5.53175e-08	2.96596e-06	2.41712e-06	BIRC5/CDC20/CENPE/KIF11/NEK2/PLK1/RAN/RAB11A/PRC1/KIF23/KIF4A/KNSTRN	12
BP	GO:0009206	purine ribonucleoside triphosphate biosynthetic process	12/171	171/18670	5.90246e-08	3.09879e-06	2.52537e-06	AK4/ALDOA/GAPDH/GPI/HK2/LDHA/PFKP/PGAM1/PGK1/PKM/TPI1/NUP37	12
BP	GO:0009145	purine nucleoside triphosphate biosynthetic process	12/171	172/18670	6.29525e-08	3.23756e-06	2.63846e-06	AK4/ALDOA/GAPDH/GPI/HK2/LDHA/PFKP/PGAM1/PGK1/PKM/TPI1/NUP37	12
BP	GO:0002478	antigen processing and presentation of exogenous peptide antigen	12/171	175/18670	7.61784e-08	3.69172e-06	3.00858e-06	CAPZA1/CENPE/AP2M1/KIF11/PSMA5/PSMD2/PSMD12/KIF23/PSMD14/KIF2C/KIF4A/AP1S3	12
BP	GO:0009166	nucleotide catabolic process	12/171	182/18670	1.1717e-07	5.00455e-06	4.07848e-06	ALDOA/GAPDH/GPI/HK2/LDHA/PFKP/PGAM1/PGK1/PKM/TPI1/ACOT7/NUP37	12
BP	GO:0019884	antigen processing and presentation of exogenous antigen	12/171	182/18670	1.1717e-07	5.00455e-06	4.07848e-06	CAPZA1/CENPE/AP2M1/KIF11/PSMA5/PSMD2/PSMD12/KIF23/PSMD14/KIF2C/KIF4A/AP1S3	12
BP	GO:0051783	regulation of nuclear division	12/171	188/18670	1.66928e-07	6.65144e-06	5.42061e-06	BUB1B/CDC6/CDC20/CDC27/CENPE/CHEK1/KIF11/MKI67/NEK2/PLK1/ANLN/CDCA5	12
BP	GO:1901292	nucleoside phosphate catabolic process	12/171	188/18670	1.66928e-07	6.65144e-06	5.42061e-06	ALDOA/GAPDH/GPI/HK2/LDHA/PFKP/PGAM1/PGK1/PKM/TPI1/ACOT7/NUP37	12
BP	GO:0019362	pyridine nucleotide metabolic process	12/171	189/18670	1.76844e-07	6.65144e-06	5.42061e-06	ALDOA/GAPDH/GPI/HK2/LDHA/PFKP/PGAM1/PGK1/PKM/TPI1/PGM2/NUP37	12
BP	GO:0046496	nicotinamide nucleotide metabolic process	12/171	189/18670	1.76844e-07	6.65144e-06	5.42061e-06	ALDOA/GAPDH/GPI/HK2/LDHA/PFKP/PGAM1/PGK1/PKM/TPI1/PGM2/NUP37	12
BP	GO:0048002	antigen processing and presentation of peptide antigen	12/171	189/18670	1.76844e-07	6.65144e-06	5.42061e-06	CAPZA1/CENPE/AP2M1/KIF11/PSMA5/PSMD2/PSMD12/KIF23/PSMD14/KIF2C/KIF4A/AP1S3	12
BP	GO:0072524	pyridine-containing compound metabolic process	12/171	195/18670	2.48174e-07	9.06375e-06	7.38654e-06	ALDOA/GAPDH/GPI/HK2/LDHA/PFKP/PGAM1/PGK1/PKM/TPI1/PGM2/NUP37	12
BP	GO:0016052	carbohydrate catabolic process	12/171	199/18670	3.08988e-07	1.10849e-05	9.03372e-06	ALDOA/GAPDH/GPI/HK2/LDHA/PFKP/PGAM1/PGK1/PKM/TPI1/PGM2/NUP37	12
BP	GO:0006733	oxidoreduction coenzyme metabolic process	12/171	207/18670	4.71751e-07	1.62851e-05	1.32716e-05	ALDOA/GAPDH/GPI/HK2/LDHA/PFKP/PGAM1/PGK1/PKM/TPI1/PGM2/NUP37	12
BP	GO:1902749	regulation of cell cycle G2/M phase transition	12/171	213/18670	6.39893e-07	2.12175e-05	1.72913e-05	CDC6/CDK2/CHEK1/NEK2/ORC1/PLK1/PSMA5/PSMD2/PSMD12/YWHAG/RAB11A/PSMD14	12
BP	GO:0006260	DNA replication	12/171	274/18670	8.71994e-06	0.000217567	0.000177307	CCNA2/CDC6/CDK2/CHEK1/HMGA1/ORC1/RAD51/RRM2/ZPR1/EXO1/ALYREF/ORC6	12
BP	GO:0046034	ATP metabolic process	12/171	305/18670	2.53445e-05	0.000532235	0.000433747	AK4/ALDOA/GAPDH/GPI/HK2/LDHA/PFKP/PGAM1/PGK1/PKM/TPI1/NUP37	12
BP	GO:1990778	protein localization to cell periphery	12/171	311/18670	3.06713e-05	0.000634806	0.000517338	ADAM10/ANXA2/AP2M1/EPHA2/ITGB1/KRT18/PKP2/PLK1/CLIP1/RAB11A/RAB10/ANLN	12
BP	GO:0045930	negative regulation of mitotic cell cycle	12/171	338/18670	6.85107e-05	0.00135943	0.00110787	BUB1B/CDC6/CDC20/CDK2/CHEK1/SMAD3/ORC1/PLK1/PSMA5/PSMD2/PSMD12/PSMD14	12
BP	GO:0033044	regulation of chromosome organization	12/171	342/18670	7.66307e-05	0.00148546	0.00121058	BUB1B/CDC6/CDC20/CDC27/CENPE/CHEK1/HMGA1/MKI67/NEK2/PLK1/TCP1/CDCA5	12
BP	GO:0072330	monocarboxylic acid biosynthetic process	12/171	343/18670	7.87859e-05	0.00151558	0.00123512	ALDOA/GAPDH/GPI/HK2/LDHA/PFKP/PGAM1/PGK1/PKM/TPI1/ACOT7/NUP37	12
BP	GO:0030198	extracellular matrix organization	12/171	368/18670	0.000152546	0.00266956	0.00217557	ADAM10/ANXA2/ITGA5/ITGB1/LAMB3/LAMC2/SMAD3/MYO1E/P4HA1/SERPINB5/PLOD2/FSCN1	12
BP	GO:0032970	regulation of actin filament-based process	12/171	388/18670	0.000248283	0.00408937	0.00333265	CAPZA1/CFL1/ECT2/SMAD3/PKP2/PXN/FSCN1/VASP/ACTR3/TMOD3/RHOD/RHOF	12
BP	GO:0045787	positive regulation of cell cycle	12/171	389/18670	0.000254179	0.00414811	0.00338052	CDC6/CDK2/CHEK1/ECT2/EIF4E/ADAM17/FOSL1/RAB11A/KIF23/TMOD3/FAM83D/CDCA5	12
BP	GO:0043062	extracellular structure organization	12/171	422/18670	0.000528022	0.00764722	0.00623213	ADAM10/ANXA2/ITGA5/ITGB1/LAMB3/LAMC2/SMAD3/MYO1E/P4HA1/SERPINB5/PLOD2/FSCN1	12
BP	GO:0007265	Ras protein signal transduction	12/171	448/18670	0.000890266	0.0119334	0.00972513	CCNA2/CDK2/CFL1/ECT2/FOXM1/ITGB1/NRAS/RAB11A/MAP4K4/RAB10/RHOD/RHOF	12
BP	GO:0007052	mitotic spindle organization	11/171	106/18670	3.61069e-09	3.68428e-07	3.00251e-07	BIRC5/CDC20/CENPE/KIF11/NEK2/PLK1/RAN/RAB11A/PRC1/KIF23/KIF4A	11
BP	GO:0006096	glycolytic process	11/171	115/18670	8.60849e-09	6.99787e-07	5.70294e-07	ALDOA/GAPDH/GPI/HK2/LDHA/PFKP/PGAM1/PGK1/PKM/TPI1/NUP37	11
BP	GO:0006757	ATP generation from ADP	11/171	116/18670	9.43565e-09	7.20541e-07	5.87208e-07	ALDOA/GAPDH/GPI/HK2/LDHA/PFKP/PGAM1/PGK1/PKM/TPI1/NUP37	11
BP	GO:0042866	pyruvate biosynthetic process	11/171	119/18670	1.23595e-08	9.1606e-07	7.46547e-07	ALDOA/GAPDH/GPI/HK2/LDHA/PFKP/PGAM1/PGK1/PKM/TPI1/NUP37	11
BP	GO:1902850	microtubule cytoskeleton organization involved in mitosis	11/171	131/18670	3.3836e-08	2.03016e-06	1.65449e-06	BIRC5/CDC20/CENPE/KIF11/NEK2/PLK1/RAN/RAB11A/PRC1/KIF23/KIF4A	11
BP	GO:0019359	nicotinamide nucleotide biosynthetic process	11/171	147/18670	1.11182e-07	5.00455e-06	4.07848e-06	ALDOA/GAPDH/GPI/HK2/LDHA/PFKP/PGAM1/PGK1/PKM/TPI1/NUP37	11
BP	GO:0019363	pyridine nucleotide biosynthetic process	11/171	147/18670	1.11182e-07	5.00455e-06	4.07848e-06	ALDOA/GAPDH/GPI/HK2/LDHA/PFKP/PGAM1/PGK1/PKM/TPI1/NUP37	11
BP	GO:0072525	pyridine-containing compound biosynthetic process	11/171	150/18670	1.36676e-07	5.7404e-06	4.67816e-06	ALDOA/GAPDH/GPI/HK2/LDHA/PFKP/PGAM1/PGK1/PKM/TPI1/NUP37	11
BP	GO:0000910	cytokinesis	11/171	171/18670	5.13161e-07	1.74752e-05	1.42415e-05	CDC6/CFL1/ECT2/PLK1/RAB11A/PRC1/KIF23/ACTR3/KIF4A/ANLN/CEP55	11
BP	GO:0010389	regulation of G2/M transition of mitotic cell cycle	11/171	196/18670	1.97309e-06	6.21522e-05	5.06512e-05	CDC6/CDK2/NEK2/ORC1/PLK1/PSMA5/PSMD2/PSMD12/YWHAG/RAB11A/PSMD14	11
BP	GO:0006006	glucose metabolic process	11/171	209/18670	3.67578e-06	0.000110273	8.98677e-05	ALDOA/GAPDH/GPI/HK2/PFKP/PGAM1/PGK1/PKM/TPI1/PGM2/PPP1R3G	11
BP	GO:0016051	carbohydrate biosynthetic process	11/171	214/18670	4.61279e-06	0.000130609	0.000106441	ALDOA/GAPDH/GBE1/GPI/PGAM1/PGK1/TPI1/CHST11/PGM2/B3GNT5/PPP1R3G	11
BP	GO:0019318	hexose metabolic process	11/171	249/18670	1.92404e-05	0.000414409	0.000337724	ALDOA/GAPDH/GPI/HK2/PFKP/PGAM1/PGK1/PKM/TPI1/PGM2/PPP1R3G	11
BP	GO:1901988	negative regulation of cell cycle phase transition	11/171	267/18670	3.6546e-05	0.000748747	0.000610194	BUB1B/CDC6/CDC20/CDK2/CHEK1/ORC1/PLK1/PSMA5/PSMD2/PSMD12/PSMD14	11
BP	GO:0005996	monosaccharide metabolic process	11/171	292/18670	8.18429e-05	0.00156246	0.00127333	ALDOA/GAPDH/GPI/HK2/PFKP/PGAM1/PGK1/PKM/TPI1/PGM2/PPP1R3G	11
BP	GO:0044843	cell cycle G1/S phase transition	11/171	298/18670	9.8033e-05	0.00179017	0.0014589	CCNA2/CDC6/CDK2/EIF4E/ITGB1/ORC1/RRM2/ADAM17/ZPR1/ORC6/FAM83D	11
BP	GO:0032956	regulation of actin cytoskeleton organization	11/171	343/18670	0.000331611	0.00519044	0.00422997	CAPZA1/CFL1/ECT2/SMAD3/PXN/FSCN1/VASP/ACTR3/TMOD3/RHOD/RHOF	11
BP	GO:0051169	nuclear transport	11/171	346/18670	0.000356971	0.00548516	0.00447015	ECT2/EIF4E/HMGA1/AGFG1/KPNA2/TNPO1/SMAD3/RAN/ZPR1/ALYREF/NUP37	11
BP	GO:0001701	in utero embryonic development	11/171	373/18670	0.000668042	0.00935259	0.00762193	ADAM10/GJB3/ITGB1/KRT8/SMAD3/MYO1E/NEK2/FOSL1/ZPR1/CHST11/PLCD3	11
BP	GO:0043161	proteasome-mediated ubiquitin-dependent protein catabolic process	11/171	419/18670	0.00170294	0.0206318	0.0168139	BUB1B/CDC20/CDC27/CDK2/PLK1/PSMA5/PSMD2/PSMD12/PSMD14/DDA1/FBXO45	11
BP	GO:0044282	small molecule catabolic process	11/171	445/18670	0.00271629	0.0309731	0.0252416	ALDOA/GAPDH/GPI/HK2/PFKP/PGAM1/PGK1/PKM/TPI1/MTMR2/PGM2	11
BP	GO:0010498	proteasomal protein catabolic process	11/171	477/18670	0.00458094	0.0445713	0.0363236	BUB1B/CDC20/CDC27/CDK2/PLK1/PSMA5/PSMD2/PSMD12/PSMD14/DDA1/FBXO45	11
BP	GO:0019320	hexose catabolic process	10/171	57/18670	9.50045e-11	1.59608e-08	1.30073e-08	ALDOA/GAPDH/GPI/HK2/PFKP/PGAM1/PGK1/PKM/TPI1/PGM2	10
BP	GO:0046365	monosaccharide catabolic process	10/171	67/18670	5.04322e-10	7.47583e-08	6.09246e-08	ALDOA/GAPDH/GPI/HK2/PFKP/PGAM1/PGK1/PKM/TPI1/PGM2	10
BP	GO:0019674	NAD metabolic process	10/171	76/18670	1.80847e-09	2.20267e-07	1.79508e-07	ALDOA/GAPDH/GPI/HK2/LDHA/PFKP/PGAM1/PGK1/PKM/TPI1	10
BP	GO:1901991	negative regulation of mitotic cell cycle phase transition	10/171	248/18670	9.91804e-05	0.00179809	0.00146536	BUB1B/CDC6/CDC20/CDK2/ORC1/PLK1/PSMA5/PSMD2/PSMD12/PSMD14	10
BP	GO:0034612	response to tumor necrosis factor	10/171	312/18670	0.000620739	0.00878799	0.0071618	ACTN4/ADAM10/ABCC2/KRT8/KRT18/PSMA5/PSMD2/PSMD12/ADAM17/PSMD14	10
BP	GO:1903829	positive regulation of cellular protein localization	10/171	324/18670	0.00082899	0.0112922	0.00920262	ECT2/EPHA2/ITGB1/SMAD3/PLK1/RAN/TCP1/YWHAG/RAB11A/ZPR1	10
BP	GO:0006913	nucleocytoplasmic transport	10/171	343/18670	0.00127399	0.0160523	0.0130819	ECT2/EIF4E/AGFG1/KPNA2/TNPO1/SMAD3/RAN/ZPR1/ALYREF/NUP37	10
BP	GO:0031589	cell-substrate adhesion	10/171	354/18670	0.00161019	0.0196072	0.0159789	ACTN4/ITGA5/ITGB1/LAMB3/LAMC2/SMAD3/PXN/MAP4K4/LYPD3/RHOD	10
BP	GO:0051052	regulation of DNA metabolic process	10/171	429/18670	0.00628564	0.054368	0.0443074	CCNA2/CDC6/CDK2/CHEK1/FOXM1/KPNA2/NEK2/RAD51/TCP1/ALYREF	10
BP	GO:0062012	regulation of small molecule metabolic process	10/171	459/18670	0.00986555	0.0735538	0.059943	AK4/PGAM1/PGK1/PSMA5/PSMD2/PSMD12/RAN/PSMD14/NUP37/PPP1R3G	10
BP	GO:0006735	NADH regeneration	9/171	27/18670	1.49313e-12	3.76269e-10	3.06642e-10	ALDOA/GAPDH/GPI/HK2/PFKP/PGAM1/PGK1/PKM/TPI1	9
BP	GO:0061621	canonical glycolysis	9/171	27/18670	1.49313e-12	3.76269e-10	3.06642e-10	ALDOA/GAPDH/GPI/HK2/PFKP/PGAM1/PGK1/PKM/TPI1	9
BP	GO:0061718	glucose catabolic process to pyruvate	9/171	27/18670	1.49313e-12	3.76269e-10	3.06642e-10	ALDOA/GAPDH/GPI/HK2/PFKP/PGAM1/PGK1/PKM/TPI1	9
BP	GO:0061615	glycolytic process through fructose-6-phosphate	9/171	28/18670	2.18322e-12	4.58476e-10	3.73637e-10	ALDOA/GAPDH/GPI/HK2/PFKP/PGAM1/PGK1/PKM/TPI1	9
BP	GO:0061620	glycolytic process through glucose-6-phosphate	9/171	28/18670	2.18322e-12	4.58476e-10	3.73637e-10	ALDOA/GAPDH/GPI/HK2/PFKP/PGAM1/PGK1/PKM/TPI1	9
BP	GO:0006007	glucose catabolic process	9/171	36/18670	2.79493e-11	5.41787e-09	4.41532e-09	ALDOA/GAPDH/GPI/HK2/PFKP/PGAM1/PGK1/PKM/TPI1	9
BP	GO:0006734	NADH metabolic process	9/171	40/18670	7.86736e-11	1.41612e-08	1.15408e-08	ALDOA/GAPDH/GPI/HK2/PFKP/PGAM1/PGK1/PKM/TPI1	9
BP	GO:0009435	NAD biosynthetic process	9/171	56/18670	1.92297e-09	2.20267e-07	1.79508e-07	ALDOA/GAPDH/GPI/HK2/PFKP/PGAM1/PGK1/PKM/TPI1	9
BP	GO:0031145	anaphase-promoting complex-dependent catabolic process	9/171	81/18670	5.445e-08	2.96596e-06	2.41712e-06	BUB1B/CDC20/CDC27/CDK2/PLK1/PSMA5/PSMD2/PSMD12/PSMD14	9
BP	GO:0051701	interaction with host	9/171	209/18670	0.000135383	0.00238577	0.00194429	EPHA2/GAPDH/ITGA5/ITGB1/KPNA2/SMAD3/PVR/TCP1/ALYREF	9
BP	GO:0051321	meiotic cell cycle	9/171	249/18670	0.000493672	0.00727517	0.00592893	BUB1B/CDC20/CDK2/NEK2/PLK1/RAD51/EXO1/ACTR3/NCAPH	9
BP	GO:0000082	G1/S transition of mitotic cell cycle	9/171	279/18670	0.00110665	0.0144495	0.0117757	CDC6/CDK2/EIF4E/ITGB1/ORC1/RRM2/ADAM17/ZPR1/ORC6	9
BP	GO:0031503	protein-containing complex localization	9/171	281/18670	0.00116309	0.0149461	0.0121804	ADAM10/BIRC5/EIF4E/AGFG1/TNPO1/RAN/RAB11A/ALYREF/NUP37	9
BP	GO:0071356	cellular response to tumor necrosis factor	9/171	291/18670	0.00148127	0.0182981	0.0149121	ACTN4/ABCC2/KRT8/KRT18/PSMA5/PSMD2/PSMD12/ADAM17/PSMD14	9
BP	GO:0090068	positive regulation of cell cycle process	9/171	298/18670	0.00174309	0.020818	0.0169657	CDC6/CDK2/ECT2/ADAM17/RAB11A/KIF23/TMOD3/FAM83D/CDCA5	9
BP	GO:0043687	post-translational protein modification	9/171	361/18670	0.00615482	0.0542312	0.044196	ADAM10/CALU/PSMA5/PSMD2/PSMD12/RAB11A/UBE2M/PSMD14/DDA1	9
BP	GO:0048193	Golgi vesicle transport	9/171	368/18670	0.00694599	0.0585415	0.0477086	CAPZA1/CENPE/KIF11/KRT18/KIF23/TFG/RAB10/KIF2C/KIF4A	9
BP	GO:0090307	mitotic spindle assembly	8/171	56/18670	4.1063e-08	2.35179e-06	1.9166e-06	BIRC5/CDC20/KIF11/NEK2/PLK1/RAB11A/KIF23/KIF4A	8
BP	GO:0019886	antigen processing and presentation of exogenous peptide antigen via MHC class II	8/171	98/18670	3.28315e-06	0.000100897	8.22263e-05	CAPZA1/CENPE/AP2M1/KIF11/KIF23/KIF2C/KIF4A/AP1S3	8
BP	GO:0061640	cytoskeleton-dependent cytokinesis	8/171	100/18670	3.82263e-06	0.00011333	9.23584e-05	CFL1/ECT2/PLK1/KIF23/ACTR3/KIF4A/ANLN/CEP55	8
BP	GO:0002495	antigen processing and presentation of peptide antigen via MHC class II	8/171	101/18670	4.11939e-06	0.000120708	9.83712e-05	CAPZA1/CENPE/AP2M1/KIF11/KIF23/KIF2C/KIF4A/AP1S3	8
BP	GO:0002504	antigen processing and presentation of peptide or polysaccharide antigen via MHC class II	8/171	102/18670	4.43546e-06	0.000127015	0.000103512	CAPZA1/CENPE/AP2M1/KIF11/KIF23/KIF2C/KIF4A/AP1S3	8
BP	GO:1902750	negative regulation of cell cycle G2/M phase transition	8/171	105/18670	5.50975e-06	0.000149296	0.00012167	CDC6/CHEK1/ORC1/PLK1/PSMA5/PSMD2/PSMD12/PSMD14	8
BP	GO:0051225	spindle assembly	8/171	108/18670	6.79651e-06	0.000174767	0.000142427	BIRC5/CDC20/KIF11/NEK2/PLK1/RAB11A/KIF23/KIF4A	8
BP	GO:0006261	DNA-dependent DNA replication	8/171	153/18670	8.42732e-05	0.00158484	0.00129157	CDC6/CDK2/HMGA1/ORC1/RAD51/ZPR1/ALYREF/ORC6	8
BP	GO:0033209	tumor necrosis factor-mediated signaling pathway	8/171	167/18670	0.000154818	0.00267945	0.00218363	ACTN4/KRT8/KRT18/PSMA5/PSMD2/PSMD12/ADAM17/PSMD14	8
BP	GO:0031032	actomyosin structure organization	8/171	199/18670	0.000505637	0.00740817	0.00603732	ECT2/ITGB1/KRT8/SMAD3/PXN/KIF23/TMOD3/ANLN	8
BP	GO:0007163	establishment or maintenance of cell polarity	8/171	210/18670	0.000719934	0.00985996	0.00803541	CFL1/PLK1/FSCN1/ACTR3/RAB10/KIF2C/RHOD/RHOF	8
BP	GO:0016358	dendrite development	8/171	233/18670	0.0014044	0.0174339	0.0142078	ADAM10/CDC20/CFL1/ITGB1/PAK2/MAPK6/LRP8/UBA6	8
BP	GO:0072659	protein localization to plasma membrane	8/171	260/18670	0.00278018	0.0315588	0.025719	ANXA2/AP2M1/EPHA2/ITGB1/KRT18/PKP2/RAB11A/RAB10	8
BP	GO:0034504	protein localization to nucleus	8/171	262/18670	0.00291348	0.0326309	0.0265927	ECT2/KPNA2/TNPO1/SMAD3/PLK1/RAN/TCP1/ZPR1	8
BP	GO:0007018	microtubule-based movement	8/171	283/18670	0.00463512	0.0448926	0.0365854	CENPE/AP3S1/KIF11/TNPO1/KIF23/ACTR3/KIF2C/KIF4A	8
BP	GO:0044262	cellular carbohydrate metabolic process	8/171	286/18670	0.00493408	0.047098	0.0383827	GBE1/HK2/PGAM1/TPI1/MTMR2/PGM2/B3GNT5/PPP1R3G	8
BP	GO:0018209	peptidyl-serine modification	8/171	322/18670	0.00979015	0.0732082	0.0596614	CDK2/GALNT2/PAK2/PLK1/VRK2/BCAR3/PWP1/STK38L	8
BP	GO:0019058	viral life cycle	8/171	328/18670	0.0108597	0.0791206	0.0644797	ANXA2/EPHA2/ITGA5/ITGB1/KPNA2/PVR/RAN/NUP37	8
BP	GO:0000281	mitotic cytokinesis	7/171	73/18670	4.68566e-06	0.000131199	0.000106921	CFL1/ECT2/PLK1/KIF23/KIF4A/ANLN/CEP55	7
BP	GO:0033045	regulation of sister chromatid segregation	7/171	80/18670	8.65772e-06	0.000217567	0.000177307	BUB1B/CDC6/CDC20/CDC27/CENPE/PLK1/CDCA5	7
BP	GO:0051304	chromosome separation	7/171	90/18670	1.88591e-05	0.000409697	0.000333884	BUB1B/CDC6/CDC20/CDC27/CENPE/PLK1/NCAPH	7
BP	GO:0007044	cell-substrate junction assembly	7/171	97/18670	3.07327e-05	0.000634806	0.000517338	ITGA5/LAMB3/LAMC2/SMAD3/PLEC/MAP4K4/RHOD	7
BP	GO:0001738	morphogenesis of a polarized epithelium	7/171	141/18670	0.000322971	0.00508679	0.0041455	AP2M1/PSMA5/PSMD2/PSMD12/PSMD14/RAB10/VANGL1	7
BP	GO:0051302	regulation of cell division	7/171	168/18670	0.000918741	0.0122499	0.00998308	CDC6/ECT2/PLK1/RAB11A/PRC1/KIF23/ORC6	7
BP	GO:0051262	protein tetramerization	7/171	172/18670	0.00105394	0.013833	0.0112732	ALDOA/ANXA2/PFKP/PKM/RRM2/TK1/VASP	7
BP	GO:0030705	cytoskeleton-dependent intracellular transport	7/171	180/18670	0.00137102	0.0171038	0.0139388	ACTN4/AP3S1/TNPO1/KIF23/TUBA1B/KIF4A/TUBA1C	7
BP	GO:0071456	cellular response to hypoxia	7/171	207/18670	0.00301846	0.0336571	0.027429	AK4/CCNA2/PGK1/PSMA5/PSMD2/PSMD12/PSMD14	7
BP	GO:0000075	cell cycle checkpoint	7/171	216/18670	0.00381481	0.0393988	0.0321082	BUB1B/CDC6/CDC20/CDK2/CHEK1/ORC1/PLK1	7
BP	GO:0036294	cellular response to decreased oxygen levels	7/171	217/18670	0.00391228	0.0401346	0.0327079	AK4/CCNA2/PGK1/PSMA5/PSMD2/PSMD12/PSMD14	7
BP	GO:0071453	cellular response to oxygen levels	7/171	234/18670	0.00587596	0.0523231	0.0426409	AK4/CCNA2/PGK1/PSMA5/PSMD2/PSMD12/PSMD14	7
BP	GO:0110053	regulation of actin filament organization	7/171	261/18670	0.0103958	0.076155	0.0620628	CAPZA1/CFL1/SMAD3/PXN/VASP/ACTR3/TMOD3	7
BP	GO:0035722	interleukin-12-mediated signaling pathway	6/171	47/18670	4.25332e-06	0.0001232	0.000100402	ANXA2/CAPZA1/CFL1/PAK2/SNRPA1/TCP1	6
BP	GO:0071349	cellular response to interleukin-12	6/171	49/18670	5.45598e-06	0.000149296	0.00012167	ANXA2/CAPZA1/CFL1/PAK2/SNRPA1/TCP1	6
BP	GO:0070671	response to interleukin-12	6/171	50/18670	6.15324e-06	0.000163223	0.000133019	ANXA2/CAPZA1/CFL1/PAK2/SNRPA1/TCP1	6
BP	GO:0007091	metaphase/anaphase transition of mitotic cell cycle	6/171	54/18670	9.70275e-06	0.000239715	0.000195357	BUB1B/CDC6/CDC20/CDC27/CENPE/PLK1	6
BP	GO:0044784	metaphase/anaphase transition of cell cycle	6/171	56/18670	1.20146e-05	0.000282962	0.000230601	BUB1B/CDC6/CDC20/CDC27/CENPE/PLK1	6
BP	GO:0010965	regulation of mitotic sister chromatid separation	6/171	57/18670	1.3327e-05	0.000309662	0.000252361	BUB1B/CDC6/CDC20/CDC27/CENPE/PLK1	6
BP	GO:0051306	mitotic sister chromatid separation	6/171	60/18670	1.79739e-05	0.000393862	0.000320979	BUB1B/CDC6/CDC20/CDC27/CENPE/PLK1	6
BP	GO:1905818	regulation of chromosome separation	6/171	62/18670	2.17394e-05	0.000460365	0.000375176	BUB1B/CDC6/CDC20/CDC27/CENPE/PLK1	6
BP	GO:0033047	regulation of mitotic sister chromatid segregation	6/171	68/18670	3.69914e-05	0.000751761	0.000612651	BUB1B/CDC6/CDC20/CDC27/CENPE/PLK1	6
BP	GO:1900182	positive regulation of protein localization to nucleus	6/171	74/18670	5.98365e-05	0.0012063	0.000983083	ECT2/SMAD3/PLK1/RAN/TCP1/ZPR1	6
BP	GO:0051303	establishment of chromosome localization	6/171	75/18670	6.45509e-05	0.00129102	0.00105212	CENPE/RAB11A/ACTR3/KIF2C/FAM83D/CDCA5	6
BP	GO:0050000	chromosome localization	6/171	76/18670	6.95573e-05	0.00136941	0.00111601	CENPE/RAB11A/ACTR3/KIF2C/FAM83D/CDCA5	6
BP	GO:0006094	gluconeogenesis	6/171	89/18670	0.000167636	0.00283518	0.00231054	ALDOA/GAPDH/GPI/PGAM1/PGK1/TPI1	6
BP	GO:0032465	regulation of cytokinesis	6/171	89/18670	0.000167636	0.00283518	0.00231054	CDC6/ECT2/PLK1/RAB11A/PRC1/KIF23	6
BP	GO:0019319	hexose biosynthetic process	6/171	92/18670	0.000201111	0.00335628	0.00273522	ALDOA/GAPDH/GPI/PGAM1/PGK1/TPI1	6
BP	GO:0010972	negative regulation of G2/M transition of mitotic cell cycle	6/171	93/18670	0.000213369	0.00353743	0.00288284	CDC6/ORC1/PSMA5/PSMD2/PSMD12/PSMD14	6
BP	GO:0060996	dendritic spine development	6/171	97/18670	0.000268411	0.00433587	0.00353353	ADAM10/CFL1/PAK2/MAPK6/LRP8/UBA6	6
BP	GO:0046364	monosaccharide biosynthetic process	6/171	98/18670	0.000283774	0.00452602	0.0036885	ALDOA/GAPDH/GPI/PGAM1/PGK1/TPI1	6
BP	GO:1901989	positive regulation of cell cycle phase transition	6/171	106/18670	0.000433058	0.00652736	0.0053195	CDC6/ADAM17/RAB11A/TMOD3/FAM83D/CDCA5	6
BP	GO:0060071	Wnt signaling pathway, planar cell polarity pathway	6/171	108/18670	0.00047853	0.0070935	0.00578088	AP2M1/PSMA5/PSMD2/PSMD12/PSMD14/VANGL1	6
BP	GO:0090175	regulation of establishment of planar polarity	6/171	110/18670	0.000527639	0.00764722	0.00623213	AP2M1/PSMA5/PSMD2/PSMD12/PSMD14/VANGL1	6
BP	GO:0002223	stimulatory C-type lectin receptor signaling pathway	6/171	113/18670	0.000608554	0.00866415	0.00706089	NRAS/PAK2/PSMA5/PSMD2/PSMD12/PSMD14	6
BP	GO:1904375	regulation of protein localization to cell periphery	6/171	115/18670	0.000667628	0.00935259	0.00762193	ADAM10/AP2M1/EPHA2/ITGB1/PLK1/RAB11A	6
BP	GO:0002220	innate immune response activating cell surface receptor signaling pathway	6/171	116/18670	0.000698784	0.00962259	0.00784197	NRAS/PAK2/PSMA5/PSMD2/PSMD12/PSMD14	6
BP	GO:1900180	regulation of protein localization to nucleus	6/171	116/18670	0.000698784	0.00962259	0.00784197	ECT2/SMAD3/PLK1/RAN/TCP1/ZPR1	6
BP	GO:0001704	formation of primary germ layer	6/171	121/18670	0.000871809	0.0118116	0.00962592	EPHA2/ITGA5/ITGB1/LAMB3/SMAD3/TXNRD1	6
BP	GO:0001736	establishment of planar polarity	6/171	124/18670	0.000990421	0.0130673	0.0106493	AP2M1/PSMA5/PSMD2/PSMD12/PSMD14/VANGL1	6
BP	GO:0007164	establishment of tissue polarity	6/171	124/18670	0.000990421	0.0130673	0.0106493	AP2M1/PSMA5/PSMD2/PSMD12/PSMD14/VANGL1	6
BP	GO:0044106	cellular amine metabolic process	6/171	129/18670	0.00121525	0.015389	0.0125414	ABCC2/PSMA5/PSMD2/PSMD12/SMS/PSMD14	6
BP	GO:0009308	amine metabolic process	6/171	138/18670	0.00171612	0.020692	0.016863	ABCC2/PSMA5/PSMD2/PSMD12/SMS/PSMD14	6
BP	GO:0006606	protein import into nucleus	6/171	143/18670	0.00205475	0.0243097	0.0198113	ECT2/KPNA2/TNPO1/SMAD3/RAN/ZPR1	6
BP	GO:0035567	non-canonical Wnt signaling pathway	6/171	150/18670	0.0026108	0.0299055	0.0243716	AP2M1/PSMA5/PSMD2/PSMD12/PSMD14/VANGL1	6
BP	GO:0051017	actin filament bundle assembly	6/171	153/18670	0.0028809	0.0324101	0.0264128	ACTN4/SMAD3/PXN/FSCN1/RHOD/RHOF	6
BP	GO:0045216	cell-cell junction organization	6/171	156/18670	0.0031714	0.0350523	0.0285661	ACTN4/ECT2/EPHA2/SMAD3/PKP2/FSCN1	6
BP	GO:0061572	actin filament bundle organization	6/171	157/18670	0.00327293	0.0360165	0.0293518	ACTN4/SMAD3/PXN/FSCN1/RHOD/RHOF	6
BP	GO:0045931	positive regulation of mitotic cell cycle	6/171	163/18670	0.00393383	0.0401346	0.0327079	CDC6/EIF4E/ADAM17/RAB11A/TMOD3/CDCA5	6
BP	GO:0051170	import into nucleus	6/171	163/18670	0.00393383	0.0401346	0.0327079	ECT2/KPNA2/TNPO1/SMAD3/RAN/ZPR1	6
BP	GO:0007093	mitotic cell cycle checkpoint	6/171	165/18670	0.00417467	0.0419131	0.0341572	BUB1B/CDC6/CDC20/CDK2/ORC1/PLK1	6
BP	GO:0140013	meiotic nuclear division	6/171	172/18670	0.00510406	0.0476616	0.038842	BUB1B/CDC20/PLK1/RAD51/ACTR3/NCAPH	6
BP	GO:0071347	cellular response to interleukin-1	6/171	179/18670	0.00617712	0.0542381	0.0442016	ABCC2/PSMA5/PSMD2/PSMD12/VRK2/PSMD14	6
BP	GO:1905330	regulation of morphogenesis of an epithelium	6/171	180/18670	0.00634285	0.0545528	0.044458	AP2M1/PSMA5/PSMD2/PSMD12/PSMD14/VANGL1	6
BP	GO:0007369	gastrulation	6/171	185/18670	0.00722039	0.0594621	0.0484588	EPHA2/ITGA5/ITGB1/LAMB3/SMAD3/TXNRD1	6
BP	GO:0070507	regulation of microtubule cytoskeleton organization	6/171	186/18670	0.00740593	0.0607913	0.0495421	CHEK1/KIF11/NEK2/PLK1/CLIP1/SKA3	6
BP	GO:1905475	regulation of protein localization to membrane	6/171	187/18670	0.00759489	0.0617391	0.0503145	ADAM10/AP2M1/EPHA2/ITGB1/YWHAG/RAB11A	6
BP	GO:1903046	meiotic cell cycle process	6/171	188/18670	0.00778731	0.0626965	0.0510948	BUB1B/CDC20/PLK1/RAD51/ACTR3/NCAPH	6
BP	GO:0017038	protein import	6/171	199/18670	0.0101419	0.0751696	0.0612598	ECT2/KPNA2/TNPO1/SMAD3/RAN/ZPR1	6
BP	GO:0050852	T cell receptor signaling pathway	6/171	202/18670	0.0108634	0.0791206	0.0644797	PAK2/PSMA5/PSMD2/PSMD12/PSMD14/CD276	6
BP	GO:1902905	positive regulation of supramolecular fiber organization	6/171	204/18670	0.0113641	0.0815889	0.0664912	CFL1/SMAD3/PXN/CLIP1/VASP/ACTR3	6
BP	GO:0070555	response to interleukin-1	6/171	207/18670	0.0121455	0.0852556	0.0694794	ABCC2/PSMA5/PSMD2/PSMD12/VRK2/PSMD14	6
BP	GO:0008154	actin polymerization or depolymerization	6/171	209/18670	0.0126871	0.0885634	0.0721751	CAPZA1/CFL1/VASP/ACTR3/TMOD3/DIAPH3	6
BP	GO:0032388	positive regulation of intracellular transport	6/171	215/18670	0.0144131	0.0968863	0.0789579	ANXA2/ECT2/SMAD3/RAN/ZPR1/MTMR2	6
BP	GO:0008608	attachment of spindle microtubules to kinetochore	5/171	32/18670	1.00194e-05	0.00024296	0.000198001	CENPE/ECT2/NEK2/KIF2C/KNSTRN	5
BP	GO:0030071	regulation of mitotic metaphase/anaphase transition	5/171	51/18670	0.000101562	0.00182811	0.00148983	BUB1B/CDC6/CDC20/CENPE/PLK1	5
BP	GO:1902099	regulation of metaphase/anaphase transition of cell cycle	5/171	53/18670	0.000122254	0.00218496	0.00178064	BUB1B/CDC6/CDC20/CENPE/PLK1	5
BP	GO:0051310	metaphase plate congression	5/171	57/18670	0.000173194	0.00290966	0.00237124	CENPE/RAB11A/KIF2C/FAM83D/CDCA5	5
BP	GO:0007062	sister chromatid cohesion	5/171	63/18670	0.000278168	0.00446486	0.00363865	BUB1B/CDC20/PLK1/NAA50/CDCA5	5
BP	GO:0044766	multi-organism transport	5/171	73/18670	0.000552278	0.00790762	0.00644435	KPNA2/RAN/TCP1/ALYREF/NUP37	5
BP	GO:1902579	multi-organism localization	5/171	73/18670	0.000552278	0.00790762	0.00644435	KPNA2/RAN/TCP1/ALYREF/NUP37	5
BP	GO:0006890	retrograde vesicle-mediated transport, Golgi to ER	5/171	86/18670	0.001164	0.0149461	0.0121804	CENPE/KIF11/KIF23/KIF2C/KIF4A	5
BP	GO:1901992	positive regulation of mitotic cell cycle phase transition	5/171	91/18670	0.00149842	0.0184195	0.0150111	CDC6/ADAM17/RAB11A/TMOD3/CDCA5	5
BP	GO:0051289	protein homotetramerization	5/171	94/18670	0.00173022	0.0207627	0.0169206	ALDOA/PFKP/PKM/TK1/VASP	5
BP	GO:0070498	interleukin-1-mediated signaling pathway	5/171	100/18670	0.00227127	0.0266214	0.0216952	PSMA5/PSMD2/PSMD12/VRK2/PSMD14	5
BP	GO:0051817	modification of morphology or physiology of other organism involved in symbiotic interaction	5/171	112/18670	0.00370774	0.0384507	0.0313355	ANXA2/CFL1/GAPDH/KPNA2/SMAD3	5
BP	GO:0010927	cellular component assembly involved in morphogenesis	5/171	115/18670	0.00415005	0.0418325	0.0340916	AGFG1/ITGB1/KRT8/MTMR2/TMOD3	5
BP	GO:2000736	regulation of stem cell differentiation	5/171	116/18670	0.00430551	0.0424356	0.0345831	PSMA5/PSMD2/PSMD12/PSMD14/PWP1	5
BP	GO:0043618	regulation of transcription from RNA polymerase II promoter in response to stress	5/171	121/18670	0.00514567	0.0476616	0.038842	CHEK1/PSMA5/PSMD2/PSMD12/PSMD14	5
BP	GO:0007043	cell-cell junction assembly	5/171	124/18670	0.00570214	0.0515032	0.0419727	ACTN4/ECT2/EPHA2/PKP2/FSCN1	5
BP	GO:0007098	centrosome cycle	5/171	124/18670	0.00570214	0.0515032	0.0419727	CDK2/CHEK1/KIF11/NEK2/PLK1	5
BP	GO:0043620	regulation of DNA-templated transcription in response to stress	5/171	127/18670	0.00629978	0.054368	0.0443074	CHEK1/PSMA5/PSMD2/PSMD12/PSMD14	5
BP	GO:0071426	ribonucleoprotein complex export from nucleus	5/171	127/18670	0.00629978	0.054368	0.0443074	EIF4E/AGFG1/RAN/ALYREF/NUP37	5
BP	GO:0071166	ribonucleoprotein complex localization	5/171	128/18670	0.00650842	0.0556744	0.0453721	EIF4E/AGFG1/RAN/ALYREF/NUP37	5
BP	GO:0031023	microtubule organizing center organization	5/171	133/18670	0.00762472	0.0617823	0.0503497	CDK2/CHEK1/KIF11/NEK2/PLK1	5
BP	GO:0006405	RNA export from nucleus	5/171	135/18670	0.0081064	0.063639	0.0518629	EIF4E/AGFG1/RAN/ALYREF/NUP37	5
BP	GO:0034332	adherens junction organization	5/171	142/18670	0.00995842	0.0740272	0.0603287	SMAD3/PKP2/PVR/MAP4K4/RHOD	5
BP	GO:0090263	positive regulation of canonical Wnt signaling pathway	5/171	147/18670	0.0114467	0.0817162	0.0665949	SMAD3/PSMA5/PSMD2/PSMD12/PSMD14	5
BP	GO:0050773	regulation of dendrite development	5/171	149/18670	0.0120823	0.0850488	0.0693108	ADAM10/CDC20/CFL1/MAPK6/LRP8	5
BP	GO:0031570	DNA integrity checkpoint	5/171	157/18670	0.0148641	0.0990429	0.0807154	CDC6/CDK2/CHEK1/ORC1/PLK1	5
BP	GO:0051156	glucose 6-phosphate metabolic process	4/171	25/18670	7.39525e-05	0.00144465	0.00117733	GPI/HK2/PGAM1/PGM2	4
BP	GO:0000083	regulation of transcription involved in G1/S transition of mitotic cell cycle	4/171	29/18670	0.00013494	0.00238577	0.00194429	CDC6/ORC1/RRM2/ZPR1	4
BP	GO:0006270	DNA replication initiation	4/171	37/18670	0.000354428	0.00547951	0.00446555	CDC6/CDK2/ORC1/ORC6	4
BP	GO:0042307	positive regulation of protein import into nucleus	4/171	37/18670	0.000354428	0.00547951	0.00446555	ECT2/SMAD3/RAN/ZPR1	4
BP	GO:0032506	cytokinetic process	4/171	39/18670	0.000435157	0.00652736	0.0053195	ECT2/KIF23/ANLN/CEP55	4
BP	GO:1904591	positive regulation of protein import	4/171	39/18670	0.000435157	0.00652736	0.0053195	ECT2/SMAD3/RAN/ZPR1	4
BP	GO:0007080	mitotic metaphase plate congression	4/171	44/18670	0.000693112	0.00962259	0.00784197	CENPE/RAB11A/KIF2C/CDCA5	4
BP	GO:0045104	intermediate filament cytoskeleton organization	4/171	50/18670	0.00112681	0.0146369	0.0119284	AGFG1/KRT18/PKP2/PLEC	4
BP	GO:0045103	intermediate filament-based process	4/171	51/18670	0.00121406	0.015389	0.0125414	AGFG1/KRT18/PKP2/PLEC	4
BP	GO:0045839	negative regulation of mitotic nuclear division	4/171	52/18670	0.00130594	0.016373	0.0133432	BUB1B/CDC20/CHEK1/PLK1	4
BP	GO:0042306	regulation of protein import into nucleus	4/171	55/18670	0.00161059	0.0196072	0.0159789	ECT2/SMAD3/RAN/ZPR1	4
BP	GO:1904589	regulation of protein import	4/171	58/18670	0.00196144	0.0233152	0.0190008	ECT2/SMAD3/RAN/ZPR1	4
BP	GO:0051784	negative regulation of nuclear division	4/171	60/18670	0.0022227	0.0261738	0.0213305	BUB1B/CDC20/CHEK1/PLK1	4
BP	GO:0006521	regulation of cellular amino acid metabolic process	4/171	62/18670	0.00250701	0.0289801	0.0236175	PSMA5/PSMD2/PSMD12/PSMD14	4
BP	GO:0046824	positive regulation of nucleocytoplasmic transport	4/171	62/18670	0.00250701	0.0289801	0.0236175	ECT2/SMAD3/RAN/ZPR1	4
BP	GO:0030032	lamellipodium assembly	4/171	64/18670	0.00281536	0.0318148	0.0259276	EPHA2/ITGB1/FSCN1/RHOD	4
BP	GO:1904888	cranial skeletal system development	4/171	66/18670	0.00314871	0.0349549	0.0284866	SMAD3/MTHFD1L/CHST11/CEP55	4
BP	GO:0033627	cell adhesion mediated by integrin	4/171	68/18670	0.00350803	0.0378649	0.0308581	EPHA2/ITGA5/ITGB1/ADAM17	4
BP	GO:0033692	cellular polysaccharide biosynthetic process	4/171	71/18670	0.00409774	0.0414711	0.0337971	GBE1/PGM2/B3GNT5/PPP1R3G	4
BP	GO:1902036	regulation of hematopoietic stem cell differentiation	4/171	72/18670	0.0043083	0.0424356	0.0345831	PSMA5/PSMD2/PSMD12/PSMD14	4
BP	GO:0060998	regulation of dendritic spine development	4/171	74/18670	0.00475108	0.0455236	0.0370997	ADAM10/CFL1/MAPK6/LRP8	4
BP	GO:0001707	mesoderm formation	4/171	75/18670	0.00498351	0.0472122	0.0384758	EPHA2/ITGB1/SMAD3/TXNRD1	4
BP	GO:0002479	antigen processing and presentation of exogenous peptide antigen via MHC class I, TAP-dependent	4/171	75/18670	0.00498351	0.0472122	0.0384758	PSMA5/PSMD2/PSMD12/PSMD14	4
BP	GO:0048332	mesoderm morphogenesis	4/171	77/18670	0.00547102	0.0497725	0.0405623	EPHA2/ITGB1/SMAD3/TXNRD1	4
BP	GO:0061418	regulation of transcription from RNA polymerase II promoter in response to hypoxia	4/171	77/18670	0.00547102	0.0497725	0.0405623	PSMA5/PSMD2/PSMD12/PSMD14	4
BP	GO:0000271	polysaccharide biosynthetic process	4/171	78/18670	0.00572631	0.0515368	0.0420001	GBE1/PGM2/B3GNT5/PPP1R3G	4
BP	GO:0042590	antigen processing and presentation of exogenous peptide antigen via MHC class I	4/171	79/18670	0.00598942	0.0531455	0.0433112	PSMA5/PSMD2/PSMD12/PSMD14	4
BP	GO:0097061	dendritic spine organization	4/171	80/18670	0.00626046	0.054368	0.0443074	ADAM10/CFL1/LRP8/MTMR2	4
BP	GO:0030512	negative regulation of transforming growth factor beta receptor signaling pathway	4/171	81/18670	0.00653953	0.0556744	0.0453721	SMAD3/ADAM17/CHST11/CD109	4
BP	GO:0033238	regulation of cellular amine metabolic process	4/171	81/18670	0.00653953	0.0556744	0.0453721	PSMA5/PSMD2/PSMD12/PSMD14	4
BP	GO:0097581	lamellipodium organization	4/171	82/18670	0.00682673	0.0577294	0.0470468	EPHA2/ITGB1/FSCN1/RHOD	4
BP	GO:0060218	hematopoietic stem cell differentiation	4/171	83/18670	0.00712216	0.058848	0.0479584	PSMA5/PSMD2/PSMD12/PSMD14	4
BP	GO:1903845	negative regulation of cellular response to transforming growth factor beta stimulus	4/171	83/18670	0.00712216	0.058848	0.0479584	SMAD3/ADAM17/CHST11/CD109	4
BP	GO:1901532	regulation of hematopoietic progenitor cell differentiation	4/171	85/18670	0.00773809	0.0625	0.0509346	PSMA5/PSMD2/PSMD12/PSMD14	4
BP	GO:0034637	cellular carbohydrate biosynthetic process	4/171	86/18670	0.00805878	0.063639	0.0518629	GBE1/PGM2/B3GNT5/PPP1R3G	4
BP	GO:0106027	neuron projection organization	4/171	88/18670	0.00872606	0.067453	0.0549711	ADAM10/CFL1/LRP8/MTMR2	4
BP	GO:1901888	regulation of cell junction assembly	4/171	88/18670	0.00872606	0.067453	0.0549711	EPHA2/SMAD3/MAP4K4/RHOD	4
BP	GO:0045132	meiotic chromosome segregation	4/171	90/18670	0.00942848	0.0709247	0.0578003	BUB1B/PLK1/ACTR3/NCAPH	4
BP	GO:0031146	SCF-dependent proteasomal ubiquitin-dependent protein catabolic process	4/171	95/18670	0.0113427	0.0815889	0.0664912	PSMA5/PSMD2/PSMD12/PSMD14	4
BP	GO:0097711	ciliary basal body-plasma membrane docking	4/171	95/18670	0.0113427	0.0815889	0.0664912	NEK2/PLK1/YWHAG/RAB11A	4
BP	GO:1903076	regulation of protein localization to plasma membrane	4/171	95/18670	0.0113427	0.0815889	0.0664912	AP2M1/EPHA2/ITGB1/RAB11A	4
BP	GO:0002474	antigen processing and presentation of peptide antigen via MHC class I	4/171	96/18670	0.0117533	0.0831976	0.0678022	PSMA5/PSMD2/PSMD12/PSMD14	4
BP	GO:0097327	response to antineoplastic agent	4/171	96/18670	0.0117533	0.0831976	0.0678022	ADAM10/ABCC2/EIF4E/RAD51	4
BP	GO:0034446	substrate adhesion-dependent cell spreading	4/171	100/18670	0.0134908	0.0921324	0.0750837	ACTN4/LAMB3/LAMC2/PXN	4
BP	GO:0000018	regulation of DNA recombination	4/171	101/18670	0.0139493	0.0947136	0.0771872	CHEK1/KPNA2/RAD51/ALYREF	4
BP	GO:0000079	regulation of cyclin-dependent protein serine/threonine kinase activity	4/171	102/18670	0.0144176	0.0968863	0.0789579	CCNA2/CDC6/PLK1/ADAM17	4
BP	GO:0044264	cellular polysaccharide metabolic process	4/171	103/18670	0.0148957	0.0990429	0.0807154	GBE1/PGM2/B3GNT5/PPP1R3G	4
BP	GO:0051231	spindle elongation	3/171	10/18670	8.64143e-05	0.00161307	0.00131458	PRC1/KIF23/KIF4A	3
BP	GO:0031581	hemidesmosome assembly	3/171	12/18670	0.000156301	0.00267945	0.00218363	LAMB3/LAMC2/PLEC	3
BP	GO:0051988	regulation of attachment of spindle microtubules to kinetochore	3/171	12/18670	0.000156301	0.00267945	0.00218363	ECT2/NEK2/KNSTRN	3
BP	GO:0007100	mitotic centrosome separation	3/171	14/18670	0.000255142	0.00414811	0.00338052	CHEK1/KIF11/NEK2	3
BP	GO:0051299	centrosome separation	3/171	15/18670	0.000316784	0.00502074	0.00409167	CHEK1/KIF11/NEK2	3
BP	GO:0030952	establishment or maintenance of cytoskeleton polarity	3/171	16/18670	0.00038727	0.00591467	0.00482018	KIF2C/RHOD/RHOF	3
BP	GO:0007076	mitotic chromosome condensation	3/171	17/18670	0.000467099	0.00696503	0.00567618	NCAPH/NCAPG/CDCA5	3
BP	GO:0019682	glyceraldehyde-3-phosphate metabolic process	3/171	21/18670	0.000889329	0.0119334	0.00972513	PGAM1/TPI1/PGM2	3
BP	GO:0007064	mitotic sister chromatid cohesion	3/171	23/18670	0.0011684	0.0149461	0.0121804	CDC20/NAA50/CDCA5	3
BP	GO:0015949	nucleobase-containing small molecule interconversion	3/171	29/18670	0.00231559	0.0270152	0.0220161	AK4/RRM2/TXNRD1	3
BP	GO:0050690	regulation of defense response to virus by virus	3/171	30/18670	0.0025557	0.029408	0.0239662	AP2M1/PAK2/AP1S3	3
BP	GO:1901890	positive regulation of cell junction assembly	3/171	33/18670	0.00336618	0.0368817	0.0300569	EPHA2/SMAD3/MAP4K4	3
BP	GO:0007094	mitotic spindle assembly checkpoint	3/171	34/18670	0.00366734	0.0381888	0.0311221	BUB1B/CDC20/PLK1	3
BP	GO:0031577	spindle checkpoint	3/171	34/18670	0.00366734	0.0381888	0.0311221	BUB1B/CDC20/PLK1	3
BP	GO:0071173	spindle assembly checkpoint	3/171	34/18670	0.00366734	0.0381888	0.0311221	BUB1B/CDC20/PLK1	3
BP	GO:0071174	mitotic spindle checkpoint	3/171	34/18670	0.00366734	0.0381888	0.0311221	BUB1B/CDC20/PLK1	3
BP	GO:0032801	receptor catabolic process	3/171	35/18670	0.00398443	0.040487	0.032995	ANXA2/AP2M1/MTMR2	3
BP	GO:0045841	negative regulation of mitotic metaphase/anaphase transition	3/171	36/18670	0.00431771	0.0424356	0.0345831	BUB1B/CDC20/PLK1	3
BP	GO:0007339	binding of sperm to zona pellucida	3/171	37/18670	0.00466741	0.0448926	0.0365854	ALDOA/TCP1/VDAC2	3
BP	GO:1902100	negative regulation of metaphase/anaphase transition of cell cycle	3/171	37/18670	0.00466741	0.0448926	0.0365854	BUB1B/CDC20/PLK1	3
BP	GO:0016572	histone phosphorylation	3/171	38/18670	0.00503376	0.0475097	0.0387182	CCNA2/CDK2/CHEK1	3
BP	GO:2000816	negative regulation of mitotic sister chromatid separation	3/171	39/18670	0.00541698	0.0496392	0.0404537	BUB1B/CDC20/PLK1	3
BP	GO:0032467	positive regulation of cytokinesis	3/171	40/18670	0.00581727	0.0519841	0.0423646	CDC6/ECT2/KIF23	3
BP	GO:1905819	negative regulation of chromosome separation	3/171	40/18670	0.00581727	0.0519841	0.0423646	BUB1B/CDC20/PLK1	3
BP	GO:0070317	negative regulation of G0 to G1 transition	3/171	41/18670	0.00623482	0.054368	0.0443074	CHEK1/RAD51/RRM2	3
BP	GO:0033048	negative regulation of mitotic sister chromatid segregation	3/171	42/18670	0.00666984	0.0565925	0.0461203	BUB1B/CDC20/PLK1	3
BP	GO:0030866	cortical actin cytoskeleton organization	3/171	43/18670	0.00712248	0.058848	0.0479584	ECT2/KIF23/ANLN	3
BP	GO:0033046	negative regulation of sister chromatid segregation	3/171	44/18670	0.00759292	0.0617391	0.0503145	BUB1B/CDC20/PLK1	3
BP	GO:0061001	regulation of dendritic spine morphogenesis	3/171	44/18670	0.00759292	0.0617391	0.0503145	ADAM10/CFL1/LRP8	3
BP	GO:0044275	cellular carbohydrate catabolic process	3/171	45/18670	0.00808132	0.063639	0.0518629	PGAM1/TPI1/PGM2	3
BP	GO:0048701	embryonic cranial skeleton morphogenesis	3/171	45/18670	0.00808132	0.063639	0.0518629	SMAD3/MTHFD1L/CHST11	3
BP	GO:0051985	negative regulation of chromosome segregation	3/171	45/18670	0.00808132	0.063639	0.0518629	BUB1B/CDC20/PLK1	3
BP	GO:0070316	regulation of G0 to G1 transition	3/171	45/18670	0.00808132	0.063639	0.0518629	CHEK1/RAD51/RRM2	3
BP	GO:0005978	glycogen biosynthetic process	3/171	46/18670	0.00858782	0.0667942	0.0544342	GBE1/PGM2/PPP1R3G	3
BP	GO:0009250	glucan biosynthetic process	3/171	46/18670	0.00858782	0.0667942	0.0544342	GBE1/PGM2/PPP1R3G	3
BP	GO:0044003	modification by symbiont of host morphology or physiology	3/171	46/18670	0.00858782	0.0667942	0.0544342	GAPDH/KPNA2/SMAD3	3
BP	GO:0030261	chromosome condensation	3/171	47/18670	0.00911257	0.0694036	0.0565608	NCAPH/NCAPG/CDCA5	3
BP	GO:0045023	G0 to G1 transition	3/171	47/18670	0.00911257	0.0694036	0.0565608	CHEK1/RAD51/RRM2	3
BP	GO:0030865	cortical cytoskeleton organization	3/171	48/18670	0.0096557	0.0724178	0.0590171	ECT2/KIF23/ANLN	3
BP	GO:0030834	regulation of actin filament depolymerization	3/171	51/18670	0.0113965	0.0815889	0.0664912	CAPZA1/CFL1/TMOD3	3
BP	GO:0048146	positive regulation of fibroblast proliferation	3/171	51/18670	0.0113965	0.0815889	0.0664912	ANXA2/CCNA2/CDC6	3
BP	GO:0099518	vesicle cytoskeletal trafficking	3/171	52/18670	0.0120143	0.0848071	0.0691139	ACTN4/AP3S1/KIF23	3
BP	GO:0035036	sperm-egg recognition	3/171	53/18670	0.012651	0.0885573	0.0721701	ALDOA/TCP1/VDAC2	3
BP	GO:0030042	actin filament depolymerization	3/171	54/18670	0.0133067	0.0911223	0.0742605	CAPZA1/CFL1/TMOD3	3
BP	GO:0030199	collagen fibril organization	3/171	54/18670	0.0133067	0.0911223	0.0742605	ANXA2/P4HA1/PLOD2	3
BP	GO:0061098	positive regulation of protein tyrosine kinase activity	3/171	55/18670	0.0139815	0.0947136	0.0771872	PAK2/ADAM17/LRP8	3
BP	GO:0070830	bicellular tight junction assembly	3/171	55/18670	0.0139815	0.0947136	0.0771872	ACTN4/ECT2/EPHA2	3
BP	GO:0120192	tight junction assembly	3/171	56/18670	0.0146754	0.0980958	0.0799436	ACTN4/ECT2/EPHA2	3
BP	GO:1903078	positive regulation of protein localization to plasma membrane	3/171	56/18670	0.0146754	0.0980958	0.0799436	EPHA2/ITGB1/RAB11A	3
BP	GO:0007220	Notch receptor processing	2/171	10/18670	0.00357613	0.0378649	0.0308581	ADAM10/ADAM17	2
BP	GO:0030388	fructose 1,6-bisphosphate metabolic process	2/171	10/18670	0.00357613	0.0378649	0.0308581	ALDOA/PFKP	2
BP	GO:0033314	mitotic DNA replication checkpoint	2/171	10/18670	0.00357613	0.0378649	0.0308581	CDC6/ORC1	2
BP	GO:0034085	establishment of sister chromatid cohesion	2/171	10/18670	0.00357613	0.0378649	0.0308581	NAA50/CDCA5	2
BP	GO:0048703	embryonic viscerocranium morphogenesis	2/171	10/18670	0.00357613	0.0378649	0.0308581	MTHFD1L/CHST11	2
BP	GO:0051255	spindle midzone assembly	2/171	10/18670	0.00357613	0.0378649	0.0308581	KIF23/KIF4A	2
BP	GO:2000644	regulation of receptor catabolic process	2/171	10/18670	0.00357613	0.0378649	0.0308581	ANXA2/MTMR2	2
BP	GO:0008655	pyrimidine-containing compound salvage	2/171	11/18670	0.0043446	0.0424356	0.0345831	TK1/UCK2	2
BP	GO:0009113	purine nucleobase biosynthetic process	2/171	11/18670	0.0043446	0.0424356	0.0345831	PAICS/MTHFD1L	2
BP	GO:0009629	response to gravity	2/171	11/18670	0.0043446	0.0424356	0.0345831	PKM/FOSL1	2
BP	GO:0043097	pyrimidine nucleoside salvage	2/171	11/18670	0.0043446	0.0424356	0.0345831	TK1/UCK2	2
BP	GO:0030950	establishment or maintenance of actin cytoskeleton polarity	2/171	12/18670	0.00518226	0.0476616	0.038842	RHOD/RHOF	2
BP	GO:0070601	centromeric sister chromatid cohesion	2/171	12/18670	0.00518226	0.0476616	0.038842	BUB1B/NAA50	2
BP	GO:0072697	protein localization to cell cortex	2/171	12/18670	0.00518226	0.0476616	0.038842	PLK1/ANLN	2
BP	GO:0097284	hepatocyte apoptotic process	2/171	12/18670	0.00518226	0.0476616	0.038842	KRT8/KRT18	2
BP	GO:1904668	positive regulation of ubiquitin protein ligase activity	2/171	12/18670	0.00518226	0.0476616	0.038842	CDC20/PLK1	2
BP	GO:0051315	attachment of mitotic spindle microtubules to kinetochore	2/171	13/18670	0.00608779	0.0538289	0.0438681	CENPE/KIF2C	2
BP	GO:0006268	DNA unwinding involved in DNA replication	2/171	14/18670	0.0070599	0.058848	0.0479584	HMGA1/RAD51	2
BP	GO:0032802	low-density lipoprotein particle receptor catabolic process	2/171	14/18670	0.0070599	0.058848	0.0479584	ANXA2/AP2M1	2
BP	GO:0072425	signal transduction involved in G2 DNA damage checkpoint	2/171	14/18670	0.0070599	0.058848	0.0479584	CHEK1/PLK1	2
BP	GO:0006098	pentose-phosphate shunt	2/171	15/18670	0.0080973	0.063639	0.0518629	PGAM1/PGM2	2
BP	GO:0048569	post-embryonic animal organ development	2/171	15/18670	0.0080973	0.063639	0.0518629	LDHA/MYO1E	2
BP	GO:0000076	DNA replication checkpoint	2/171	16/18670	0.00919873	0.0694036	0.0565608	CDC6/ORC1	2
BP	GO:0010820	positive regulation of T cell chemotaxis	2/171	16/18670	0.00919873	0.0694036	0.0565608	ADAM10/ADAM17	2
BP	GO:0033631	cell-cell adhesion mediated by integrin	2/171	16/18670	0.00919873	0.0694036	0.0565608	ITGA5/ITGB1	2
BP	GO:0043174	nucleoside salvage	2/171	16/18670	0.00919873	0.0694036	0.0565608	TK1/UCK2	2
BP	GO:0044794	positive regulation by host of viral process	2/171	16/18670	0.00919873	0.0694036	0.0565608	ANXA2/CFL1	2
BP	GO:0071732	cellular response to nitric oxide	2/171	16/18670	0.00919873	0.0694036	0.0565608	CCNA2/CDK2	2
BP	GO:0010819	regulation of T cell chemotaxis	2/171	17/18670	0.010363	0.076136	0.0620473	ADAM10/ADAM17	2
BP	GO:0035313	wound healing, spreading of epidermal cells	2/171	17/18670	0.010363	0.076136	0.0620473	ITGA5/ADAM17	2
BP	GO:2000811	negative regulation of anoikis	2/171	17/18670	0.010363	0.076136	0.0620473	ITGA5/ITGB1	2
BP	GO:0031293	membrane protein intracellular domain proteolysis	2/171	18/18670	0.0115887	0.082496	0.0672305	ADAM10/ADAM17	2
BP	GO:0007096	regulation of exit from mitosis	2/171	19/18670	0.0128748	0.0886465	0.0722428	ANLN/CDCA5	2
BP	GO:0036342	post-anal tail morphogenesis	2/171	19/18670	0.0128748	0.0886465	0.0722428	EPHA2/CHST11	2
BP	GO:0046112	nucleobase biosynthetic process	2/171	19/18670	0.0128748	0.0886465	0.0722428	PAICS/MTHFD1L	2
BP	GO:0071731	response to nitric oxide	2/171	19/18670	0.0128748	0.0886465	0.0722428	CCNA2/CDK2	2
BP	GO:1902170	cellular response to reactive nitrogen species	2/171	19/18670	0.0128748	0.0886465	0.0722428	CCNA2/CDK2	2
BP	GO:0008356	asymmetric cell division	2/171	20/18670	0.0142201	0.0960715	0.0782939	ACTR3/RAB10	2
CC	GO:0005876	spindle microtubule	9/176	59/19717	2.50971e-09	2.18972e-07	1.6181e-07	BIRC5/CDC27/CENPE/KIF11/PLK1/RAB11A/PRC1/KIF4A/SKA3	9
CC	GO:0000777	condensed chromosome kinetochore	9/176	105/19717	4.22421e-07	9.21406e-06	6.80876e-06	BIRC5/BUB1B/CENPE/NEK2/PLK1/KIF2C/NUP37/KNSTRN/SKA3	9
CC	GO:0032153	cell division site	8/176	68/19717	1.60982e-07	4.52924e-06	3.3469e-06	ECT2/ITGB1/RAB11A/RHOD/ANLN/RHOF/CEP55/PLCD3	8
CC	GO:0005875	microtubule associated complex	8/176	152/19717	6.76167e-05	0.000983259	0.000726583	BIRC5/CENPE/KIF11/PXN/LRP8/KIF23/KIF2C/KIF4A	8
CC	GO:0001726	ruffle	8/176	172/19717	0.000159842	0.00199232	0.00147223	ANXA2/CFL1/EPHA2/ITGA5/ITGB1/CLIP1/FSCN1/ADAM17	8
CC	GO:0031253	cell projection membrane	8/176	345/19717	0.0124987	0.0671085	0.0495901	CFL1/ABCC2/EPHA2/ITGA5/ITGB1/FSCN1/ADAM17/VASP	8
CC	GO:0072686	mitotic spindle	7/176	109/19717	5.55441e-05	0.000843961	0.000623648	CENPE/ECT2/KIF11/KIF23/FAM83D/KNSTRN/CKAP2L	7
CC	GO:0030027	lamellipodium	7/176	193/19717	0.00176989	0.0154423	0.0114112	CFL1/EPHA2/ITGB1/PXN/FSCN1/VASP/ACTR3	7
CC	GO:0044445	cytosolic part	7/176	247/19717	0.0068468	0.0442506	0.0326991	EIF4E/PFKP/PSMD2/RRM2/TCP1/PSMD14/FBXO45	7
CC	GO:0032155	cell division site part	6/176	63/19717	2.0703e-05	0.000380281	0.00028101	ECT2/ITGB1/RAB11A/ANLN/CEP55/PLCD3	6
CC	GO:0000794	condensed nuclear chromosome	6/176	99/19717	0.000262018	0.00304814	0.00225243	BUB1B/CHEK1/NEK2/PLK1/RAD51/NCAPH	6
CC	GO:0005913	cell-cell adherens junction	6/176	117/19717	0.000640982	0.00721622	0.00533245	ANXA2/KRT18/PKP2/PVR/RAB10/TMOD3	6
CC	GO:0031256	leading edge membrane	6/176	170/19717	0.00427067	0.0298093	0.0220277	CFL1/EPHA2/ITGA5/ITGB1/ADAM17/VASP	6
CC	GO:0044448	cell cortex part	6/176	184/19717	0.00624603	0.0419205	0.0309773	ACTN4/CAPZA1/CFL1/ACTR3/RAB10/ANLN	6
CC	GO:0005871	kinesin complex	5/176	55/19717	0.000129786	0.0016776	0.00123967	CENPE/KIF11/KIF23/KIF2C/KIF4A	5
CC	GO:0032154	cleavage furrow	5/176	55/19717	0.000129786	0.0016776	0.00123967	ECT2/ITGB1/RAB11A/CEP55/PLCD3	5
CC	GO:0032587	ruffle membrane	5/176	94/19717	0.00154854	0.0138575	0.01024	CFL1/EPHA2/ITGA5/ITGB1/ADAM17	5
CC	GO:0005903	brush border	5/176	99/19717	0.00194704	0.0161789	0.0119555	ACTN4/ABCC2/MYO1E/PLEC/ACTR3	5
CC	GO:0030863	cortical cytoskeleton	5/176	116/19717	0.00386848	0.0275531	0.0203604	ACTN4/CAPZA1/CFL1/ACTR3/ANLN	5
CC	GO:0042383	sarcolemma	5/176	136/19717	0.00753336	0.0478026	0.0353239	ANXA2/ITGB1/KRT8/PLEC/POPDC3	5
CC	GO:0098862	cluster of actin-based cell projections	5/176	150/19717	0.011216	0.0621329	0.0459134	ACTN4/ABCC2/MYO1E/PLEC/ACTR3	5
CC	GO:0031461	cullin-RING ubiquitin ligase complex	5/176	158/19717	0.0137935	0.0729384	0.0538981	BUB1B/CDC20/CDC27/DDA1/FBXO45	5
CC	GO:0000781	chromosome, telomeric region	5/176	161/19717	0.0148549	0.0762017	0.0563095	CDK2/CHEK1/ORC1/RAD51/ALYREF	5
CC	GO:0045171	intercellular bridge	4/176	59/19717	0.00190506	0.0161789	0.0119555	KIF23/KRR1/KIF4A/CEP55	4
CC	GO:0000502	proteasome complex	4/176	63/19717	0.00242546	0.0192383	0.0142162	PSMA5/PSMD2/PSMD12/PSMD14	4
CC	GO:1905369	endopeptidase complex	4/176	64/19717	0.00256938	0.019927	0.0147251	PSMA5/PSMD2/PSMD12/PSMD14	4
CC	GO:0015030	Cajal body	4/176	77/19717	0.00500423	0.0342446	0.0253052	CDK2/ZPR1/SMNDC1/OIP5	4
CC	GO:1905368	peptidase complex	4/176	89/19717	0.00831579	0.0501017	0.0370229	PSMA5/PSMD2/PSMD12/PSMD14	4
CC	GO:0030864	cortical actin cytoskeleton	4/176	90/19717	0.00864323	0.0501017	0.0370229	CAPZA1/CFL1/ACTR3/ANLN	4
CC	GO:0042470	melanosome	4/176	106/19717	0.0150657	0.0762017	0.0563095	ANXA2/CALU/ITGB1/RAN	4
CC	GO:0048770	pigment granule	4/176	106/19717	0.0150657	0.0762017	0.0563095	ANXA2/CALU/ITGB1/RAN	4
CC	GO:0000940	condensed chromosome outer kinetochore	3/176	14/19717	0.000236735	0.00284899	0.00210527	BUB1B/PLK1/SKA3	3
CC	GO:0035371	microtubule plus-end	3/176	20/19717	0.000712778	0.00777373	0.00574443	CLIP1/KIF2C/KNSTRN	3
CC	GO:0005680	anaphase-promoting complex	3/176	21/19717	0.000826139	0.00848007	0.00626638	BUB1B/CDC20/CDC27	3
CC	GO:0005838	proteasome regulatory particle	3/176	21/19717	0.000826139	0.00848007	0.00626638	PSMD2/PSMD12/PSMD14	3
CC	GO:0031258	lamellipodium membrane	3/176	22/19717	0.000950332	0.00947617	0.00700245	CFL1/EPHA2/VASP	3
CC	GO:0046930	pore complex	3/176	23/19717	0.00108574	0.0102412	0.00756778	ADAM10/VDAC1/VDAC2	3
CC	GO:0022624	proteasome accessory complex	3/176	24/19717	0.00123275	0.0113218	0.00836631	PSMD2/PSMD12/PSMD14	3
CC	GO:1990752	microtubule end	3/176	29/19717	0.00215392	0.0174818	0.0129183	CLIP1/KIF2C/KNSTRN	3
CC	GO:0051233	spindle midzone	3/176	34/19717	0.00341412	0.0248235	0.0183434	CDC6/CENPE/PLK1	3
CC	GO:0000152	nuclear ubiquitin ligase complex	3/176	43/19717	0.00664053	0.0437273	0.0323124	BUB1B/CDC20/CDC27	3
CC	GO:0005911	cell-cell junction	20/176	459/19717	5.56369e-09	3.23622e-07	2.39141e-07	ACTN4/ANXA2/CFL1/ABCC2/ECT2/EPHA2/GJB3/ITGA5/ITGB1/KRT8/KRT18/MYO1E/PKP2/PVR/FSCN1/ADAM17/VASP/ACTR3/RAB10/TMOD3	20
CC	GO:0043256	laminin complex	2/176	10/19717	0.00340135	0.0248235	0.0183434	LAMB3/LAMC2	2
CC	GO:0070938	contractile ring	2/176	10/19717	0.00340135	0.0248235	0.0183434	PRC1/ANLN	2
CC	GO:0000778	condensed nuclear chromosome kinetochore	2/176	15/19717	0.00770734	0.0480332	0.0354943	BUB1B/PLK1	2
CC	GO:0030479	actin cortical patch	2/176	16/19717	0.00875704	0.0501017	0.0370229	CAPZA1/ACTR3	2
CC	GO:0061645	endocytic patch	2/176	16/19717	0.00875704	0.0501017	0.0370229	CAPZA1/ACTR3	2
CC	GO:0071437	invadopodium	2/176	16/19717	0.00875704	0.0501017	0.0370229	ITGB1/FSCN1	2
CC	GO:0099524	postsynaptic cytosol	2/176	17/19717	0.00986683	0.0555407	0.041042	EIF4E/FBXO45	2
CC	GO:0043034	costamere	2/176	19/19717	0.0122621	0.0668669	0.0494115	KRT8/PLEC	2
CC	GO:0099522	region of cytosol	2/176	24/19717	0.0192237	0.095844	0.0708243	EIF4E/FBXO45	2
CC	GO:0005819	spindle	19/176	347/19717	3.19592e-10	5.57688e-08	4.12106e-08	BIRC5/BUB1B/CDC6/CDC20/CDC27/CENPE/ECT2/KIF11/NEK2/PLK1/RAB11A/PRC1/KIF23/KIF4A/SHCBP1/FAM83D/KNSTRN/CKAP2L/SKA3	19
CC	GO:0098687	chromosomal region	18/176	349/19717	2.48082e-09	2.18972e-07	1.6181e-07	BIRC5/BUB1B/CDK2/CENPE/CHEK1/NEK2/ORC1/PLK1/RAD51/CLIP1/ALYREF/KIF2C/OIP5/NCAPG/NUP37/KNSTRN/CDCA5/SKA3	18
CC	GO:0005925	focal adhesion	18/176	405/19717	2.50048e-08	1.08521e-06	8.01919e-07	ACTN4/ADAM10/CFL1/EPHA2/HMGA1/ITGA5/ITGB1/PLEC/PVR/PXN/ADAM17/VASP/YWHAG/ZNF185/MAP4K4/KIF23/ACTR3/RAB10	18
CC	GO:0005924	cell-substrate adherens junction	18/176	408/19717	2.79853e-08	1.08521e-06	8.01919e-07	ACTN4/ADAM10/CFL1/EPHA2/HMGA1/ITGA5/ITGB1/PLEC/PVR/PXN/ADAM17/VASP/YWHAG/ZNF185/MAP4K4/KIF23/ACTR3/RAB10	18
CC	GO:0030055	cell-substrate junction	18/176	412/19717	3.24679e-08	1.13313e-06	8.3733e-07	ACTN4/ADAM10/CFL1/EPHA2/HMGA1/ITGA5/ITGB1/PLEC/PVR/PXN/ADAM17/VASP/YWHAG/ZNF185/MAP4K4/KIF23/ACTR3/RAB10	18
CC	GO:0005874	microtubule	17/176	416/19717	2.06936e-07	5.15862e-06	3.81198e-06	BIRC5/CDC27/CENPE/KIF11/NEK2/PLK1/CLIP1/TCP1/RAB11A/PRC1/KIF23/TUBA1B/KIF2C/KIF4A/TUBA1C/KNSTRN/SKA3	17
CC	GO:0000793	condensed chromosome	16/176	223/19717	1.69803e-10	5.57688e-08	4.12106e-08	BIRC5/BUB1B/CDK2/CENPE/CHEK1/MKI67/NEK2/PLK1/RAD51/KIF2C/NCAPH/NCAPG/NUP37/KNSTRN/CDCA5/SKA3	16
CC	GO:0030496	midbody	13/176	173/19717	5.33108e-09	3.23622e-07	2.39141e-07	ANXA2/BIRC5/CENPE/ECT2/NEK2/PLK1/RAN/PRC1/KIF23/KIF4A/ANLN/CEP55/SHCBP1	13
CC	GO:0000775	chromosome, centromeric region	13/176	193/19717	1.98933e-08	9.91822e-07	7.3291e-07	BIRC5/BUB1B/CENPE/NEK2/PLK1/CLIP1/KIF2C/OIP5/NCAPG/NUP37/KNSTRN/CDCA5/SKA3	13
CC	GO:0034774	secretory granule lumen	12/176	321/19717	3.28215e-05	0.000572736	0.000423225	ACTN4/ALDOA/ANXA2/GPI/PA2G4/PGAM1/PKM/PSMA5/PSMD2/PSMD12/PSMD14/PGM2	12
CC	GO:0060205	cytoplasmic vesicle lumen	12/176	338/19717	5.40645e-05	0.000843961	0.000623648	ACTN4/ALDOA/ANXA2/GPI/PA2G4/PGAM1/PKM/PSMA5/PSMD2/PSMD12/PSMD14/PGM2	12
CC	GO:0031983	vesicle lumen	12/176	339/19717	5.56192e-05	0.000843961	0.000623648	ACTN4/ALDOA/ANXA2/GPI/PA2G4/PGAM1/PKM/PSMA5/PSMD2/PSMD12/PSMD14/PGM2	12
CC	GO:0005938	cell cortex	11/176	308/19717	0.000105402	0.00147141	0.0010873	ACTN4/ANXA2/CAPZA1/CFL1/LAMC2/PXN/ACTR3/RAB10/RHOD/ANLN/RHOF	11
CC	GO:0031252	cell leading edge	11/176	403/19717	0.00102369	0.00992406	0.00733342	ANXA2/CFL1/EPHA2/ITGA5/ITGB1/PXN/CLIP1/FSCN1/ADAM17/VASP/ACTR3	11
CC	GO:0000779	condensed chromosome, centromeric region	10/176	118/19717	1.05504e-07	3.34734e-06	2.47353e-06	BIRC5/BUB1B/CENPE/NEK2/PLK1/KIF2C/NCAPG/NUP37/KNSTRN/SKA3	10
CC	GO:1904813	ficolin-1-rich granule lumen	10/176	124/19717	1.68711e-07	4.52924e-06	3.3469e-06	ALDOA/GPI/PGAM1/PKM/PSMA5/PSMD2/PSMD12/PSMD14/PGM2/KCMF1	10
CC	GO:0000776	kinetochore	10/176	135/19717	3.74239e-07	8.7073e-06	6.43429e-06	BIRC5/BUB1B/CENPE/NEK2/PLK1/CLIP1/KIF2C/NUP37/KNSTRN/SKA3	10
CC	GO:0000922	spindle pole	10/176	164/19717	2.23103e-06	4.58018e-05	3.38454e-05	CDC6/CDC20/KIF11/NEK2/PLK1/RAB11A/PRC1/FAM83D/KNSTRN/CKAP2L	10
CC	GO:0101002	ficolin-1-rich granule	10/176	185/19717	6.54646e-06	0.000126928	9.37942e-05	ALDOA/GPI/PGAM1/PKM/PSMA5/PSMD2/PSMD12/PSMD14/PGM2/KCMF1	10
MF	GO:0050839	cell adhesion molecule binding	28/171	499/17697	4.80485e-14	2.03726e-11	1.83596e-11	ACTN4/ADAM10/ALDOA/ANXA2/CAPZA1/EPHA2/ITGA5/ITGB1/KRT18/LDHA/PAK2/PFKP/PKM/PKP2/PLEC/PVR/PXN/RAN/FSCN1/ADAM17/VASP/BZW1/PLIN3/PAICS/RAB10/TMOD3/ANLN/DIAPH3	28
MF	GO:0045296	cadherin binding	22/171	331/17697	1.11584e-12	2.36557e-10	2.13183e-10	ALDOA/ANXA2/CAPZA1/EPHA2/ITGB1/KRT18/LDHA/PAK2/PFKP/PKM/PKP2/PLEC/RAN/FSCN1/VASP/BZW1/PLIN3/PAICS/RAB10/TMOD3/ANLN/DIAPH3	22
MF	GO:0008017	microtubule binding	13/171	246/17697	8.11429e-07	0.000114682	0.00010335	BIRC5/CENPE/GAPDH/KIF11/PLK1/CLIP1/RAB11A/PRC1/MAP4K4/KIF23/KIF2C/KIF4A/FAM83D	13
MF	GO:0015631	tubulin binding	14/171	336/17697	5.00664e-06	0.000530704	0.000478266	ALDOA/BIRC5/CENPE/GAPDH/KIF11/PLK1/CLIP1/RAB11A/PRC1/MAP4K4/KIF23/KIF2C/KIF4A/FAM83D	14
MF	GO:0003779	actin binding	15/171	431/17697	1.96268e-05	0.00155332	0.00139984	ACTN4/ALDOA/CAPZA1/CFL1/ITGB1/MYO1E/PLEC/FSCN1/VASP/ZNF185/ACTR3/STK38L/TMOD3/ANLN/DIAPH3	15
MF	GO:0098631	cell adhesion mediator activity	6/171	59/17697	2.1981e-05	0.00155332	0.00139984	ANXA2/ITGB1/KRT18/PKP2/RAB10/TMOD3	6
MF	GO:0098641	cadherin binding involved in cell-cell adhesion	4/171	19/17697	2.91267e-05	0.00176424	0.00158992	ANXA2/KRT18/RAB10/TMOD3	4
MF	GO:0048029	monosaccharide binding	6/171	75/17697	8.6479e-05	0.00458339	0.00413051	ALDOA/GPI/HK2/P4HA1/PFKP/PLOD2	6
MF	GO:0098632	cell-cell adhesion mediator activity	5/171	50/17697	0.000118412	0.00557853	0.00502733	ANXA2/KRT18/PKP2/RAB10/TMOD3	5
MF	GO:0022829	wide pore channel activity	3/171	21/17697	0.00103729	0.0439811	0.0396354	GJB3/VDAC1/VDAC2	3
MF	GO:0003777	microtubule motor activity	5/171	84/17697	0.00132535	0.0510861	0.0460384	CENPE/KIF11/KIF23/KIF2C/KIF4A	5
MF	GO:0003688	DNA replication origin binding	3/171	24/17697	0.00154535	0.0546023	0.0492071	CDC6/ORC1/ORC6	3
MF	GO:0005178	integrin binding	6/171	132/17697	0.00179015	0.0583864	0.0526174	ACTN4/ADAM10/ITGA5/ITGB1/PXN/ADAM17	6
MF	GO:0003774	motor activity	6/171	136/17697	0.00208197	0.061801	0.0556946	CENPE/KIF11/MYO1E/KIF23/KIF2C/KIF4A	6
MF	GO:0016866	intramolecular transferase activity	3/171	27/17697	0.00218636	0.061801	0.0556946	GPI/PGAM1/PGM2	3
MF	GO:0051015	actin filament binding	7/171	198/17697	0.00316413	0.0814644	0.0734151	ACTN4/CAPZA1/CFL1/MYO1E/FSCN1/ZNF185/ACTR3	7
MF	GO:0140142	nucleocytoplasmic carrier activity	3/171	31/17697	0.00326626	0.0814644	0.0734151	KPNA2/TNPO1/RAN	3
MF	GO:0003924	GTPase activity	9/171	324/17697	0.00432839	0.0991633	0.0893651	NRAS/RAN/RGS20/RAB11A/TUBA1B/RAB10/RHOD/RHOF/TUBA1C	9
MF	GO:0001882	nucleoside binding	10/171	389/17697	0.00462584	0.0991633	0.0893651	ACTN4/AK4/NRAS/RAN/RAB11A/TUBA1B/RAB10/RHOD/RHOF/TUBA1C	10
MF	GO:0016868	intramolecular transferase activity, phosphotransferases	2/171	11/17697	0.00482106	0.0991633	0.0893651	PGAM1/PGM2	2
MF	GO:0030246	carbohydrate binding	8/171	271/17697	0.00491139	0.0991633	0.0893651	ALDOA/GALNT2/GPI/HK2/P4HA1/PFKP/PLOD2/PPP1R3G	8
KEGG	hsa01200	Carbon metabolism	9/110	118/8076	3.0133e-05	0.00164783	0.00140374	ALDOA/GAPDH/GPI/HK2/PFKP/PGAM1/PGK1/PKM/TPI1	9
KEGG	hsa05203	Viral carcinogenesis	9/110	204/8076	0.00179948	0.0290916	0.0247823	ACTN4/CCNA2/CDC20/CDK2/CHEK1/NRAS/PKM/PXN/YWHAG	9
KEGG	hsa04810	Regulation of actin cytoskeleton	9/110	218/8076	0.00282606	0.0421735	0.0359264	ACTN4/CFL1/ITGA5/ITGB1/NRAS/PAK2/PXN/ACTR3/DIAPH3	9
KEGG	hsa04218	Cellular senescence	8/110	156/8076	0.0012541	0.0241968	0.0206126	CCNA2/CDK2/CHEK1/FOXM1/SMAD3/NRAS/VDAC1/VDAC2	8
KEGG	hsa04510	Focal adhesion	8/110	201/8076	0.00600276	0.0685021	0.058355	ACTN4/ITGA5/ITGB1/LAMB3/LAMC2/PAK2/PXN/VASP	8
KEGG	hsa05230	Central carbon metabolism in cancer	7/110	70/8076	4.24699e-05	0.00164783	0.00140374	HK2/LDHA/NRAS/PFKP/PGAM1/PKM/SLC16A3	7
KEGG	hsa01230	Biosynthesis of amino acids	7/110	75/8076	6.64983e-05	0.00215011	0.00183162	ALDOA/GAPDH/PFKP/PGAM1/PGK1/PKM/TPI1	7
KEGG	hsa04066	HIF-1 signaling pathway	7/110	109/8076	0.00068337	0.0165717	0.014117	ALDOA/EIF4E/GAPDH/HK2/LDHA/PFKP/PGK1	7
KEGG	hsa04530	Tight junction	7/110	169/8076	0.00812518	0.0855215	0.0728533	ACTN4/ITGB1/PPP2R2C/VASP/ACTR3/TUBA1B/TUBA1C	7
KEGG	hsa00030	Pentose phosphate pathway	4/110	30/8076	0.00067962	0.0165717	0.014117	ALDOA/GPI/PFKP/PGM2	4
KEGG	hsa00051	Fructose and mannose metabolism	4/110	33/8076	0.000983433	0.0211984	0.0180584	ALDOA/HK2/PFKP/TPI1	4
KEGG	hsa00500	Starch and sucrose metabolism	4/110	36/8076	0.00137199	0.0241968	0.0206126	GBE1/GPI/HK2/PGM2	4
KEGG	hsa03050	Proteasome	4/110	46/8076	0.00342468	0.0474563	0.0404267	PSMA5/PSMD2/PSMD12/PSMD14	4
KEGG	hsa00520	Amino sugar and nucleotide sugar metabolism	4/110	48/8076	0.00399952	0.0517272	0.0440649	GPI/HK2/PGM2/CMAS	4
KEGG	hsa00052	Galactose metabolism	3/110	31/8076	0.00837581	0.0855215	0.0728533	HK2/PFKP/PGM2	3
KEGG	hsa04110	Cell cycle	12/110	124/8076	9.90278e-08	9.6057e-06	8.18283e-06	BUB1B/CCNA2/CDC6/CDC20/CDC27/CDK2/CHEK1/SMAD3/ORC1/PLK1/YWHAG/ORC6	12
KEGG	hsa05166	Human T-cell leukemia virus 1 infection	12/110	219/8076	3.95587e-05	0.00164783	0.00140374	BUB1B/CCNA2/CDC20/CDC27/CDK2/CHEK1/SMAD3/NRAS/RAN/VDAC1/VDAC2/FOSL1	12
KEGG	hsa05010	Alzheimer disease	12/110	369/8076	0.00427086	0.0517842	0.0441135	ADAM10/GAPDH/NRAS/PSMA5/PSMD2/PSMD12/ADAM17/VDAC1/VDAC2/PSMD14/TUBA1B/TUBA1C	12
KEGG	hsa00010	Glycolysis / Gluconeogenesis	11/110	67/8076	1.22512e-09	2.37674e-07	2.02468e-07	ALDOA/GAPDH/GPI/HK2/LDHA/PFKP/PGAM1/PGK1/PKM/TPI1/PGM2	11

## Sheet: Sheet2
MF
MF
MF
MF
MF
MF
MF
MF
MF
MF
