# Supplementary material for: Glycolysis-Related SLC2A1 Is a Potential Pan-Cancer Biomarker for Prognosis and Immunotherapy
Source: Cancers (Basel). 2022 Oct 29;14(21):5344. doi: 10.3390/cancers14215344 (PMC9657346; doi:10.3390/cancers14215344)
Supplement: Supplementary file 1 [file cancers-14-05344-s001.zip › Table S6 GSEA of SLC2A1 based on HALLMARK gene sets.xlsx]

## Sheet: Sheet1
ID	Description	setSize	enrichmentScore	NES	pvalue	p.adjust	qvalues	rank	leading_edge	core_enrichment
REACTOME_VIRAL_MESSENGER_RNA_SYNTHESIS	REACTOME_VIRAL_MESSENGER_RNA_SYNTHESIS	44	0.74145	1.8894	0.00145349	0.00959058	0.00615735	7840	tags=80%, list=21%, signal=63%	NDC1/NUP155/NUP205/NUP37/NUP62/NUP107/NUP54/NUP210/NUP153/NUP85/POLR2J/POLR2H/RAE1/POM121/NUP93/POM121C/POLR2B/NUP50/NUP188/SEC13/POLR2I/POLR2G/NUP160/NUP43/SEH1L/POLR2A/NUP42/POLR2K/GTF2F1/POLR2E/POLR2D/NUP98/AAAS/GTF2F2/NUP214
REACTOME_UNWINDING_OF_DNA	REACTOME_UNWINDING_OF_DNA	12	0.971612	1.92268	0.00169779	0.00985134	0.00632477	1052	tags=100%, list=3%, signal=97%	CDC45/MCM2/MCM4/GINS2/MCM6/GINS1/GINS4/MCM7/GINS3/MCM5/MCM8/MCM3
REACTOME_UNFOLDED_PROTEIN_RESPONSE_UPR_	REACTOME_UNFOLDED_PROTEIN_RESPONSE_UPR_	91	0.582767	1.64666	0.0013459	0.00959058	0.00615735	7291	tags=57%, list=20%, signal=46%	CXCL8/IGFBP1/DDX11/EIF2S1/DNAJB11/HDGF/EIF2S2/KDELR3/DDIT3/CCL2/CEBPG/SRPRB/ASNS/PDIA6/KHSRP/EXTL3/EXOSC2/HYOU1/MBTPS2/FKBP14/YIF1A/PREB/NFYA/SHC1/EXOSC9/PPP2R5B/SSR1/GSK3A/LMNA/WIPI1/EXTL2/EXOSC4/GOSR2/CEBPB/EXOSC3/EXOSC5/DIS3/CUL7/SRPRA/CREB3/HSP90B1/CREB3L2/ARFGAP1/CALR/HSPA5/TLN1/GFPT1/ZBTB17/EIF2S3/MYDGF/CTDSP2/PDIA5
REACTOME_UCH_PROTEINASES	REACTOME_UCH_PROTEINASES	101	0.719303	2.05385	0.00133869	0.00959058	0.00615735	7420	tags=74%, list=20%, signal=59%	UCHL1/H2AC8/PSMD2/H2AC7/H2AC13/ACTL6A/H2AC11/PSMB9/BARD1/RUVBL1/PSMD11/PSMD14/PSMC2/PSMA5/PSMB3/PSMD1/PSMC4/PSME3/ACTB/PSMC1/PSMD3/PSMD8/PSMB2/ADRM1/FOXK1/SEM1/PSMD7/PSMD12/UCHL3/UBC/PSMB5/PSMA7/PSME2/PSMC3/PSMB7/PSMB1/PSMD10/PSMA6/PSMB8/H2AC6/FOXK2/PSME4/PSMC5/HCFC1/PSMC6/TFPT/PSMA2/ASXL2/PSMB4/MCRS1/PSMD4/PSMD9/H2AW/KDM1B/PSMA4/TGFBR1/H2AC17/PSMB6/H2AC16/NEDD8/PSMD13/YY1/PSMB10/TGFB1/H2AC14/PSM…
REACTOME_UB_SPECIFIC_PROCESSING_PROTEASES	REACTOME_UB_SPECIFIC_PROCESSING_PROTEASES	203	0.620372	1.90094	0.00122699	0.00959058	0.00615735	7669	tags=59%, list=21%, signal=47%	CDC20/CCNA2/CLSPN/CDC25A/H2BC11/SKP2/H2AC8/MYC/PSMD2/H2AC7/H2BC8/H2AC13/H2BC9/H2AC11/H2BC17/H2BC5/HIF1A/PSMB9/VDAC1/H2BC7/H2BC4/RUVBL1/PSMD11/BIRC3/SMAD3/PSMD14/VDAC2/PSMC2/H2BC12/PSMA5/PSMB3/PSMD1/PSMC4/USP5/USP18/PSME3/IFIH1/USP14/PSMC1/CCNA1/PSMD3/PSMD8/UFD1/PSMB2/ADRM1/SEM1/SIAH2/TOMM70/PSMD7/PSMD12/RCE1/UBC/HGS/GATA3/PSMB5/PSMA7/PSME2/VDAC3/BIRC2/H2BC21/DDX58/TRRAP/PSMC3/PSMB7/PSMB1/MUL1/PSM…
REACTOME_TYPE_I_HEMIDESMOSOME_ASSEMBLY	REACTOME_TYPE_I_HEMIDESMOSOME_ASSEMBLY	11	0.95549	1.84254	0.00171821	0.00992143	0.00636977	1398	tags=91%, list=4%, signal=87%	LAMC2/ITGB4/LAMB3/KRT14/COL17A1/ITGA6/PLEC/DST/LAMA3/KRT5
REACTOME_TRNA_PROCESSING_IN_THE_NUCLEUS	REACTOME_TRNA_PROCESSING_IN_THE_NUCLEUS	58	0.717572	1.91213	0.00141243	0.00959058	0.00615735	5762	tags=60%, list=16%, signal=51%	NDC1/NUP155/RPP25/NUP205/RAN/POP7/NUP37/XPOT/NUP62/POP1/CSTF2/RPP40/NUP107/NUP54/NUP210/CPSF4/NUP153/NUP85/RAE1/POM121/RTCB/NUP93/POM121C/NUP50/DDX1/POP4/NUP188/SEC13/RPP30/CLP1/NUP160/NUP43/SEH1L/RTRAF/NUP42
REACTOME_TRNA_PROCESSING	REACTOME_TRNA_PROCESSING	108	0.68774	1.99128	0.00131234	0.00959058	0.00615735	8533	tags=70%, list=23%, signal=54%	NDC1/NUP155/RPP25/NUP205/RAN/POP7/NUP37/NSUN2/XPOT/NUP62/POP1/CSTF2/RPP40/NUP107/PUS7/NUP54/FTSJ1/NUP210/TRMT10C/CPSF4/TPRKB/NUP153/NUP85/TRMT6/RAE1/POM121/RTCB/WDR4/METTL1/QTRT2/NUP93/PUS1/POM121C/LAGE3/NUP50/DDX1/POP4/NUP188/CTU2/SEC13/RPP30/CLP1/TRMT61B/URM1/HSD17B10/TRMT112/NUP160/NUP43/EPRS1/SEH1L/RTRAF/NUP42/CDKAL1/ADAT1/ALKBH8/TRMT10A/TYW1/GTPBP3/TRMT12/TRMT11/PUS3/C2orf49/CTU1/NUP98/FAM98…
REACTOME_TRNA_MODIFICATION_IN_THE_NUCLEUS_AND_CYTOSOL	REACTOME_TRNA_MODIFICATION_IN_THE_NUCLEUS_AND_CYTOSOL	43	0.63795	1.61303	0.00584795	0.0257159	0.0165101	9211	tags=70%, list=25%, signal=52%	NSUN2/PUS7/FTSJ1/TPRKB/TRMT6/WDR4/METTL1/QTRT2/PUS1/LAGE3/CTU2/URM1/TRMT112/EPRS1/CDKAL1/ADAT1/ALKBH8/TRMT10A/TYW1/TRMT12/TRMT11/PUS3/CTU1/TRMT61A/TRIT1/TRMT5/TP53RK/TYW3/TRMT1/DUS2
REACTOME_TRNA_AMINOACYLATION	REACTOME_TRNA_AMINOACYLATION	42	0.729912	1.84286	0.00146199	0.00959058	0.00615735	8133	tags=71%, list=22%, signal=56%	TARS1/WARS1/YARS2/GARS1/DARS1/MARS1/FARSB/RARS1/IARS1/DARS2/KARS1/VARS1/AIMP2/FARSA/LARS2/CARS1/PARS2/AIMP1/RARS2/EPRS1/YARS1/EEF1E1/AARS1/AARS2/NARS1/IARS2/MARS2/HARS2/SARS1/TARS2
REACTOME_TRANSPORT_TO_THE_GOLGI_AND_SUBSEQUENT_MODIFICATION	REACTOME_TRANSPORT_TO_THE_GOLGI_AND_SUBSEQUENT_MODIFICATION	185	0.582857	1.7742	0.00122699	0.00959058	0.00615735	7191	tags=53%, list=20%, signal=43%	COL7A1/TUBB3/AREG/TUBA1B/TUBA1C/TUBB6/F5/TGFA/TUBA4A/SEC23A/B4GALT4/YKT6/ST3GAL4/B4GALT6/B4GALT1/SPTBN2/TFG/CAPZA2/CAPZA1/B4GALT2/B4GALT5/TUBB4B/CNIH2/PPP6R1/DYNLL1/COG5/MCFD2/MAN2A1/KDELR3/KDELR2/COPB2/ARF5/DYNC1I1/CNIH1/LMAN1/MGAT4B/ARCN1/TUBAL3/COPG1/TMED2/COPG2/SEC22A/TUBA3C/DYNC1I2/CTSC/CAPZB/PREB/MGAT2/ARF4/SEC13/KDELR1/SEC22B/DYNC1H1/TUBB2A/COPZ2/SEC24A/SEC24D/GOSR2/DCTN2/ARF3/COPZ1/GOSR1/…
REACTOME_TRANSPORT_OF_THE_SLBP_DEPENDANT_MATURE_MRNA	REACTOME_TRANSPORT_OF_THE_SLBP_DEPENDANT_MATURE_MRNA	36	0.76239	1.8905	0.00145349	0.00959058	0.00615735	5762	tags=72%, list=16%, signal=61%	NDC1/ALYREF/NUP155/NUP205/NUP37/NUP62/NUP107/NUP54/NUP210/SLBP/NUP153/NUP85/NCBP2/RAE1/POM121/NCBP1/NUP93/POM121C/EIF4E/NUP50/NUP188/SEC13/NUP160/NUP43/SEH1L/NUP42
REACTOME_TRANSPORT_OF_MATURE_TRANSCRIPT_TO_CYTOPLASM	REACTOME_TRANSPORT_OF_MATURE_TRANSCRIPT_TO_CYTOPLASM	84	0.679587	1.90033	0.00135685	0.00959058	0.00615735	7957	tags=67%, list=22%, signal=52%	NDC1/ALYREF/NUP155/NUP205/EIF4A3/NUP37/NUP62/FYTTD1/NUP107/NUP54/NUP210/SLBP/THOC3/CPSF4/SRSF9/CPSF3/DDX39A/NUP153/NUP85/NCBP2/FIP1L1/RAE1/U2AF2/POM121/NCBP1/MAGOHB/MAGOH/CPSF2/UPF3B/NUP93/POM121C/EIF4E/NUP50/NUP188/SEC13/NXT1/SYMPK/NUP160/NUP43/THOC7/SEH1L/DHX38/NUP42/CDC40/RNPS1/SRSF3/NUP98/SRSF1/RBM8A/CASC3/AAAS/SRSF2/SRRM1/NUP214/CPSF1/SRSF7
REACTOME_TRANSPORT_OF_MATURE_MRNAS_DERIVED_FROM_INTRONLESS_TRANSCRIPTS	REACTOME_TRANSPORT_OF_MATURE_MRNAS_DERIVED_FROM_INTRONLESS_TRANSCRIPTS	43	0.760193	1.92211	0.00146199	0.00959058	0.00615735	5762	tags=72%, list=16%, signal=61%	NDC1/ALYREF/NUP155/NUP205/NUP37/NUP62/NUP107/NUP54/NUP210/SLBP/CPSF4/CPSF3/NUP153/NUP85/NCBP2/FIP1L1/RAE1/POM121/NCBP1/CPSF2/NUP93/POM121C/EIF4E/NUP50/NUP188/SEC13/SYMPK/NUP160/NUP43/SEH1L/NUP42
REACTOME_TRANSPORT_OF_CONNEXONS_TO_THE_PLASMA_MEMBRANE	REACTOME_TRANSPORT_OF_CONNEXONS_TO_THE_PLASMA_MEMBRANE	21	0.766743	1.71328	0.00483092	0.0220457	0.0141538	4574	tags=52%, list=12%, signal=46%	GJB2/TUBB3/TUBA1B/TUBA1C/TUBB6/TUBA4A/GJA1/TUBB4B/TUBAL3/TUBA3C/TUBB2A
REACTOME_TRANSLOCATION_OF_SLC2A4_GLUT4_TO_THE_PLASMA_MEMBRANE	REACTOME_TRANSLOCATION_OF_SLC2A4_GLUT4_TO_THE_PLASMA_MEMBRANE	72	0.651667	1.77995	0.00138889	0.00959058	0.00615735	6820	tags=61%, list=19%, signal=50%	TUBB3/TUBA1B/TUBA1C/TUBB6/YWHAG/TUBA4A/SFN/TBC1D1/YWHAZ/RALA/RAB10/ACTG1/YWHAQ/RAC1/TUBB4B/ACTB/MYH9/PRKAA2/TUBAL3/YWHAB/EXOC5/YWHAH/TUBA3C/EXOC4/PRKAB2/KIF3B/EXOC1/RAB8A/AKT2/MYO5A/TUBB2A/EXOC2/YWHAE/EXOC3/RAB11A/TUBB4A/SNAP23/RALGAPB/EXOC7/STXBP3/PRKAG1/STX4/TBC1D4/TUBA1A
REACTOME_TRANSLESION_SYNTHESIS_BY_Y_FAMILY_DNA_POLYMERASES_BYPASSES_LESIONS_ON_DNA_TEMPLATE	REACTOME_TRANSLESION_SYNTHESIS_BY_Y_FAMILY_DNA_POLYMERASES_BYPASSES_LESIONS_ON_DNA_TEMPLATE	39	0.741179	1.86275	0.00145138	0.00959058	0.00615735	5285	tags=67%, list=14%, signal=57%	PCLAF/RFC4/ISG15/POLE2/PCNA/RFC2/RFC3/RFC5/RPA3/MAD2L2/POLD2/POLE3/UBE2L6/POLD1/POLE/UFD1/UBC/POLD3/USP10/TRIM25/RPA1/NPLOC4/POLD4/VCP/RFC1/POLE4
REACTOME_TRANSLESION_SYNTHESIS_BY_POLH	REACTOME_TRANSLESION_SYNTHESIS_BY_POLH	19	0.770504	1.68616	0.00646204	0.0277252	0.0178001	7646	tags=79%, list=21%, signal=63%	RFC4/PCNA/RFC2/RFC3/RFC5/RPA3/UFD1/UBC/RPA1/NPLOC4/VCP/RFC1/RPA2/RPS27A/UBA52
REACTOME_TRANSLATION	REACTOME_TRANSLATION	293	0.609112	1.93276	0.00116144	0.00959058	0.00615735	9368	tags=61%, list=26%, signal=46%	RPL39L/EIF4EBP1/RPS4Y1/EEF1A2/TARS1/MRPS35/EIF4G1/SEC61G/EIF3B/MRPL47/WARS1/MRPL37/MRPL11/YARS2/MRPL15/EIF2S1/GARS1/MRPS12/MRPL3/MRPL13/DARS1/MRPL12/MARS1/EIF2S2/EIF4H/MRPS10/MRPL51/FARSB/SRPRB/RARS1/SRP72/IARS1/MRPS24/SSR3/GFM1/MRPL36/EIF5B/MTIF2/DARS2/MRPL21/MRPS30/SEC61A1/KARS1/MRPS22/RPN1/MRPS7/SRP68/VARS1/MRPL9/GADD45GIP1/EIF3I/DDOST/AIMP2/EIF3A/FARSA/MRPL35/EIF4E/EIF2B2/MRPL17/EIF3J/MRPL10/…
REACTOME_TRANSCRIPTIONAL_REGULATION_OF_GRANULOPOIESIS	REACTOME_TRANSCRIPTIONAL_REGULATION_OF_GRANULOPOIESIS	88	0.605045	1.6997	0.00134953	0.00959058	0.00615735	6291	tags=45%, list=17%, signal=38%	E2F1/H2BC11/H2AZ1/H2AX/H2AC8/MYC/H2AC7/H3C4/H2BC8/H2BC9/CDK2/H3C10/H2BC17/H2BC5/H2BC7/CDK4/DEK/H2BC4/H2BC12/CDKN1A/TFDP1/PML/H2AJ/H2BC21/H4C9/H3C8/H4C5/H3-3B/H2AC6/MYB/KLF5/H4C14/CEBPB/H2AZ2/H4C12/H2BU1/H4C8/H3C6/H2BC13/H2AC14
REACTOME_TRANSCRIPTIONAL_REGULATION_BY_VENTX	REACTOME_TRANSCRIPTIONAL_REGULATION_BY_VENTX	40	0.644564	1.61823	0.00292826	0.0154124	0.0098951	8763	tags=62%, list=24%, signal=48%	UBE2C/UBE2S/CDKN2A/IL6/CDC27/MOV10/UBE2D1/ANAPC11/ANAPC1/RELA/UBE2E1/CEBPB/FZR1/CTNNB1/ANAPC7/ANAPC5/EHMT1/ANAPC10/CDC26/CDC23/AGO1/CCND1/CSF1R/NFKB1/EHMT2
REACTOME_TRANSCRIPTIONAL_REGULATION_BY_TP53	REACTOME_TRANSCRIPTIONAL_REGULATION_BY_TP53	359	0.633825	2.04976	0.00112233	0.00959058	0.00615735	8558	tags=65%, list=23%, signal=50%	TPX2/BIRC5/CCNA2/CCNB1/CDK1/CCNE1/PMAIP1/AURKB/EXO1/AURKA/IGFBP3/CHEK1/CDC25C/PERP/RFC4/TXNRD1/E2F7/E2F8/BRCA1/FANCI/NDRG1/CDKN2A/E2F1/DDIT4/BRIP1/YWHAG/CDK5R1/G6PD/BLM/SFN/CDK2/PCNA/GADD45A/TOPBP1/FANCD2/GPI/RFC2/RFC3/RMI2/RFC5/RBL1/RPA3/BARD1/CCNE2/PPP1R13L/TAF6/CYCS/BID/YWHAZ/PRMT5/DNA2/TP63/NBN/RBBP8/YWHAQ/MSH2/HDAC2/CASP2/CDKN1A/PRDX1/PIP4K2A/PLK2/RFFL/CARM1/TFDP1/SSRP1/PML/SUPT16H/CHEK2/CCN…
REACTOME_TRANSCRIPTIONAL_REGULATION_BY_SMALL_RNAS	REACTOME_TRANSCRIPTIONAL_REGULATION_BY_SMALL_RNAS	105	0.723619	2.07935	0.00132802	0.00959058	0.00615735	6291	tags=58%, list=17%, signal=48%	H2BC11/H2AZ1/H2AX/NDC1/H2AC8/NUP155/H2AC7/H3C4/H2BC8/H2BC9/NUP205/RAN/H3C10/H2BC17/H2BC5/NUP37/H2BC7/H2BC4/NUP62/H2BC12/NUP107/NUP54/NUP210/IPO8/NUP153/NUP85/H2AJ/POLR2J/POLR2H/H2BC21/RAE1/POM121/H4C9/H3C8/H4C5/AGO2/H3-3B/NUP93/H2AC6/POM121C/POLR2B/NUP50/NUP188/SEC13/POLR2I/H4C14/POLR2G/NUP160/NUP43/H2AZ2/H4C12/SEH1L/POLR2A/H2BU1/NUP42/H4C8/POLR2K/H3C6/H2BC13/POLR2E/H2AC14
REACTOME_TRANSCRIPTIONAL_REGULATION_BY_RUNX3	REACTOME_TRANSCRIPTIONAL_REGULATION_BY_RUNX3	96	0.650958	1.84712	0.00134228	0.00959058	0.00615735	8072	tags=70%, list=22%, signal=55%	SPP1/CDKN2A/MYC/PSMD2/TEAD4/JAG1/PSMB9/PSMD11/SMAD3/PSMD14/PSMC2/PSMA5/CDKN1A/PSMB3/PSMD1/PSMC4/PSME3/PSMC1/PSMD3/PSMD8/PSMB2/SMURF1/HES1/SEM1/PSMD7/PSMD12/UBC/PSMB5/PSMA7/TEAD1/PSME2/PSMC3/PSMB7/SNW1/PSMB1/PSMD10/PSMA6/KRAS/PSMB8/PSMC5/PSMC6/BCL2L11/PSMA2/PSMB4/PSMD4/PSMD9/SRC/PSMA4/PSMB6/CTNNB1/PSMD13/TEAD3/PSMB10/TGFB1/PSMD6/PSMA1/MAML2/CBFB/MAMLD1/RPS27A/PSME1/PSMD5/SMURF2/UBA52/EP300/CCND1/P…
REACTOME_TRANSCRIPTIONAL_REGULATION_BY_RUNX2	REACTOME_TRANSCRIPTIONAL_REGULATION_BY_RUNX2	120	0.673867	1.97316	0.00129702	0.00959058	0.00615735	6626	tags=62%, list=18%, signal=51%	CCNB1/CDK1/COL1A1/TWIST1/ITGA5/SKP2/PSMD2/MSX2/MMP13/STAT1/PSMB9/DLX5/DLX6/CDK4/PSMD11/PSMD14/PSMC2/PSMA5/YES1/CDKN1A/PSMB3/PSMD1/PSMC4/PSME3/PSMC1/PSMD3/PSMD8/SOX9/PSMB2/SMURF1/HES1/SEM1/PSMD7/PSMD12/UBC/PSMB5/PSMA7/PSME2/PSMC3/PSMB7/PSMB1/LGALS3/PSMD10/PSMA6/NKX3-2/PSMB8/GSK3B/GLI3/PSME4/PSMC5/AKT2/PSMC6/SMAD1/PSMA2/RUNX2/CUL1/TWIST2/PSMB4/PSMD4/PSMD9/MAPK3/SRC/PSMA4/PSMB6/SATB2/PSMD13/MAPK1/PS…
REACTOME_TRANSCRIPTIONAL_REGULATION_BY_RUNX1	REACTOME_TRANSCRIPTIONAL_REGULATION_BY_RUNX1	237	0.586005	1.82107	0.00120482	0.00959058	0.00615735	8126	tags=59%, list=22%, signal=47%	CTSV/H2BC11/CDK6/RSPO3/H2AZ1/H2AX/CTSL/H2AC8/PSMD2/H2AC7/H3C4/H2BC8/H2BC9/ACTL6A/H3C10/H2BC17/H2BC5/PSMB9/H2BC7/H2BC4/PSMD11/PSMD14/PSMC2/H2BC12/THBS1/PSMA5/PSMB3/PSMD1/CBX2/PSMC4/PRMT6/PSME3/PML/PSMC1/PSMD3/PSMD8/IL2RA/PSMB2/SEM1/TCF3/PSMD7/H2AJ/PRMT1/PSMD12/ITCH/HDAC1/UBC/GATA3/PSMB5/CTSK/MOV10/PSMA7/PSME2/TNFRSF18/H2BC21/PSMC3/PSMB7/PTPN11/SMARCB1/PSMB1/LGALS3/IFNG/WDR5/PSMD10/H4C9/H3C8/H4C5/P…
REACTOME_TRANSCRIPTIONAL_REGULATION_BY_E2F6	REACTOME_TRANSCRIPTIONAL_REGULATION_BY_E2F6	34	0.732401	1.78654	0.0014881	0.00959058	0.00615735	4823	tags=53%, list=13%, signal=46%	RRM2/RAD51/CHEK1/BRCA1/E2F1/EZH2/CDC7/RBBP8/TFDP1/CBX3/SUZ12/E2F6/RBBP7/EED/PCGF6/APAF1/RNF2/CBX5
REACTOME_TRANSCRIPTIONAL_ACTIVITY_OF_SMAD2_SMAD3_SMAD4_HETEROTRIMER	REACTOME_TRANSCRIPTIONAL_ACTIVITY_OF_SMAD2_SMAD3_SMAD4_HETEROTRIMER	44	0.676431	1.72371	0.00145349	0.00959058	0.00615735	7646	tags=68%, list=21%, signal=54%	SERPINE1/MYC/RBL1/SMAD3/TFDP1/HDAC1/UBC/TGIF1/UBE2D1/SNW1/CDK8/SKIL/E2F4/CCNK/CCNT1/CDKN2B/JUNB/SP1/CCNC/UBE2D3/PARP1/USP9X/MEN1/TGIF2/RNF111/NCOR2/TRIM33/RPS27A/SMURF2/UBA52
REACTOME_TRANSCRIPTION_OF_THE_HIV_GENOME	REACTOME_TRANSCRIPTION_OF_THE_HIV_GENOME	70	0.692919	1.88781	0.00139665	0.00959058	0.00615735	8498	tags=73%, list=23%, signal=56%	TAF6/SSRP1/SUPT16H/GTF2H3/TAF13/GTF2E1/NELFE/NCBP2/POLR2J/POLR2H/TAF2/NCBP1/GTF2E2/NELFB/CCNK/ELOC/POLR2B/CCNT1/RNGTT/NELFA/GTF2B/SUPT5H/TBP/POLR2I/GTF2A2/POLR2G/ERCC2/RNMT/SUPT4H1/TAF7L/POLR2A/MNAT1/GTF2A1/ELOB/POLR2K/TAF5/GTF2H1/TAF11/GTF2F1/POLR2E/ERCC3/TAF9/POLR2D/TAF15/TCEA1/GTF2F2/TAF4/CDK7/ELL/TAF7/CTDP1
REACTOME_TRANSCRIPTION_OF_E2F_TARGETS_UNDER_NEGATIVE_CONTROL_BY_P107_RBL1_AND_P130_RBL2_IN_COMPLEX_WITH_HDAC1	REACTOME_TRANSCRIPTION_OF_E2F_TARGETS_UNDER_NEGATIVE_CONTROL_BY_P107_RBL1_AND_P130_RBL2_IN_COMPLEX_WITH_HDAC1	16	0.813449	1.72181	0.00162866	0.00959058	0.00615735	3519	tags=62%, list=10%, signal=57%	MYBL2/CCNA2/CDK1/E2F1/RBL1/TFDP1/HDAC1/LIN9/E2F4/LIN54
REACTOME_TRANSCRIPTION_OF_E2F_TARGETS_UNDER_NEGATIVE_CONTROL_BY_DREAM_COMPLEX	REACTOME_TRANSCRIPTION_OF_E2F_TARGETS_UNDER_NEGATIVE_CONTROL_BY_DREAM_COMPLEX	19	0.809763	1.77208	0.00161551	0.00959058	0.00615735	3519	tags=63%, list=10%, signal=57%	TOP2A/CDC6/CDC25A/E2F1/MYC/PCNA/RBL1/TFDP1/HDAC1/LIN9/E2F4/LIN54
REACTOME_TRANSCRIPTION_COUPLED_NUCLEOTIDE_EXCISION_REPAIR_TC_NER_	REACTOME_TRANSCRIPTION_COUPLED_NUCLEOTIDE_EXCISION_REPAIR_TC_NER_	78	0.703667	1.9474	0.00138122	0.00959058	0.00615735	8904	tags=81%, list=24%, signal=61%	RFC4/POLE2/PCNA/RFC2/RFC3/RFC5/RPA3/POLD2/COPS6/POLE3/POLD1/POLE/GTF2H3/LIG1/POLR2J/POLR2H/UBC/PRPF19/CUL4B/COPS8/POLD3/LIG3/POLR2B/COPS7A/GPS1/RPA1/ISY1/COPS3/POLR2I/POLD4/DDB1/COPS2/POLR2G/ERCC2/RFC1/COPS7B/POLE4/HMGN1/POLR2A/MNAT1/AQR/POLR2K/COPS4/GTF2H1/ERCC8/POLR2E/ERCC3/RPA2/POLR2D/CUL4A/RPS27A/ZNF830/ERCC1/UBA52/TCEA1/PPIE/EP300/CDK7/COPS5/ELL/ERCC4/XRCC1/USP7
REACTOME_TRANS_GOLGI_NETWORK_VESICLE_BUDDING	REACTOME_TRANS_GOLGI_NETWORK_VESICLE_BUDDING	72	0.568483	1.55274	0.00416667	0.0198052	0.0127154	7511	tags=50%, list=20%, signal=40%	CPD/TFRC/AP1S3/AP1S1/HSPA8/CLTB/SNX9/M6PR/DNAJC6/HGS/APP/AP3S1/AP4M1/PICALM/CLTC/BLOC1S4/RAB5C/FTH1/IGF2R/VAMP7/OCRL/AP1B1/GBF1/SNAP23/NECAP1/TPD52/BLOC1S3/AP4E1/STX4/CLTA/TGOLN2/BLOC1S6/AP3B1/CHMP2A/PUM1/ACBD3
REACTOME_TP53_REGULATES_TRANSCRIPTION_OF_GENES_INVOLVED_IN_G2_CELL_CYCLE_ARREST	REACTOME_TP53_REGULATES_TRANSCRIPTION_OF_GENES_INVOLVED_IN_G2_CELL_CYCLE_ARREST	18	0.807025	1.74406	0.00322581	0.0163197	0.0104776	3455	tags=67%, list=9%, signal=60%	CCNB1/CDK1/AURKA/CDC25C/SFN/PCNA/GADD45A/RBL1/CARM1/TFDP1/PRMT1/E2F4
REACTOME_TP53_REGULATES_TRANSCRIPTION_OF_GENES_INVOLVED_IN_G1_CELL_CYCLE_ARREST	REACTOME_TP53_REGULATES_TRANSCRIPTION_OF_GENES_INVOLVED_IN_G1_CELL_CYCLE_ARREST	14	0.836915	1.72693	0.00165017	0.00966932	0.00620791	2055	tags=64%, list=6%, signal=61%	CCNA2/CCNE1/E2F7/E2F8/E2F1/CDK2/CCNE2/CDKN1A/CCNA1
REACTOME_TP53_REGULATES_TRANSCRIPTION_OF_DNA_REPAIR_GENES	REACTOME_TP53_REGULATES_TRANSCRIPTION_OF_DNA_REPAIR_GENES	62	0.645111	1.73154	0.00140252	0.00959058	0.00615735	8498	tags=69%, list=23%, signal=53%	CHEK1/BRCA1/FANCI/FANCD2/MSH2/SSRP1/SUPT16H/GTF2H3/NELFE/POLR2J/POLR2H/CDK12/FANCC/NELFB/CCNK/ELOC/POLR2B/CCNT1/NELFA/SUPT5H/POLR2I/MDC1/POLR2G/ERCC2/SUPT4H1/PMS2/POLR2A/MNAT1/ATR/ELOB/POLR2K/GTF2H1/GTF2F1/POLR2E/ERCC3/POLR2D/CDK13/RAD51D/TCEA1/GTF2F2/CDK7/ELL/CTDP1
REACTOME_TP53_REGULATES_TRANSCRIPTION_OF_CELL_CYCLE_GENES	REACTOME_TP53_REGULATES_TRANSCRIPTION_OF_CELL_CYCLE_GENES	49	0.694371	1.78437	0.00145985	0.00959058	0.00615735	6127	tags=65%, list=17%, signal=54%	CCNA2/CCNB1/CDK1/CCNE1/AURKA/CDC25C/E2F7/E2F8/E2F1/SFN/CDK2/PCNA/GADD45A/RBL1/CCNE2/CDKN1A/PLK2/CARM1/TFDP1/CCNA1/PRMT1/CNOT9/E2F4/ARID3A/NPM1/ZNF385A/CNOT1/CNOT10/CNOT3/CENPJ/PLK3/CNOT4
REACTOME_TP53_REGULATES_METABOLIC_GENES	REACTOME_TP53_REGULATES_METABOLIC_GENES	83	0.54923	1.53446	0.00816327	0.0330279	0.0212046	7073	tags=47%, list=19%, signal=38%	TXNRD1/DDIT4/YWHAG/G6PD/SFN/GPI/CYCS/YWHAZ/TP63/YWHAQ/PRDX1/PRKAA2/LRPPRC/TACO1/TXN/MOV10/YWHAB/GSR/TIGAR/YWHAH/AGO2/RHEB/PRKAB2/COX6B1/AKT2/RRAGC/RPTOR/COX7A2L/COX5A/YWHAE/MTOR/COX8A/COX5B/COX6A1/PRKAG1/LAMTOR4/COX7B/MLST8/PRKAA1
REACTOME_TNFR2_NON_CANONICAL_NF_KB_PATHWAY	REACTOME_TNFR2_NON_CANONICAL_NF_KB_PATHWAY	100	0.555332	1.58322	0.0013369	0.00959058	0.00615735	6685	tags=60%, list=18%, signal=49%	TNFRSF12A/PSMD2/PSMB9/PSMD11/TNFRSF11B/BIRC3/PSMD14/PSMC2/PSMA5/RELB/PSMB3/PSMD1/TNFSF9/TNFSF4/PSMC4/PSME3/LTBR/PSMC1/TNFRSF9/PSMD3/PSMD8/CD70/PSMB2/SEM1/PSMD7/UBE2M/PSMD12/UBC/PSMB5/PSMA7/PSME2/BIRC2/TNFRSF18/PSMC3/PSMB7/NFKB2/PSMB1/TNFRSF1A/PSMD10/PSMA6/PSMB8/PSME4/PSMC5/PSMC6/PSMA2/CUL1/PSMB4/PSMD4/PSMD9/CD40/PSMA4/PSMB6/TRAF3/PSMD13/UBA3/CHUK/PSMB10/PSMD6/PSMA1/FASLG
REACTOME_THE_ROLE_OF_GTSE1_IN_G2_M_PROGRESSION_AFTER_G2_CHECKPOINT	REACTOME_THE_ROLE_OF_GTSE1_IN_G2_M_PROGRESSION_AFTER_G2_CHECKPOINT	79	0.778952	2.16609	0.00136612	0.00959058	0.00615735	4815	tags=70%, list=13%, signal=61%	PLK1/CCNB2/CCNB1/CDK1/GTSE1/TUBB3/TUBA1B/TUBA1C/TUBB6/PSMD2/TUBA4A/PSMB9/PSMD11/PSMD14/HSP90AA1/PSMC2/PSMA5/CDKN1A/PSMB3/PSMD1/PSMC4/TUBB4B/PSME3/MAPRE1/PSMC1/PSMD3/PSMD8/PSMB2/SEM1/PSMD7/PSMD12/UBC/PSMB5/PSMA7/PSME2/HSP90AB1/PSMC3/PSMB7/TUBAL3/PSMB1/PSMD10/PSMA6/PSMB8/TUBA3C/PSME4/PSMC5/PSMC6/PSMA2/FKBPL/PSMB4/PSMD4/PSMD9/TUBB2A/PSMA4/PSMB6
REACTOME_THE_CITRIC_ACID_TCA_CYCLE_AND_RESPIRATORY_ELECTRON_TRANSPORT	REACTOME_THE_CITRIC_ACID_TCA_CYCLE_AND_RESPIRATORY_ELECTRON_TRANSPORT	163	0.530708	1.59534	0.00124688	0.00959058	0.00615735	8098	tags=53%, list=22%, signal=42%	SLC16A1/SLC16A3/LDHA/VDAC1/CYCS/PDK3/ATP5F1B/PPARD/NDUFS6/PDK1/ATP5MF/DLD/LRPPRC/TIMMDC1/TACO1/NDUFA12/MDH2/CYC1/SDHA/NDUFB5/NDUFB4/ATP5MC3/UQCRH/UQCRC1/LDHB/NDUFA9/UQCRFS1/DLAT/COX6B1/NDUFB3/TRAP1/ATP5PD/ETFA/ACAD9/NDUFB6/LDHC/COX7A2L/L2HGDH/COX5A/PDP1/SDHB/CS/PDHX/BSG/ATP5PB/NDUFB7/NDUFAB1/COX8A/IDH3A/ATP5F1C/OGDH/COX5B/NDUFA8/ATP5MC1/NDUFA6/ACO2/ATP5ME/NDUFS5/ATP5PF/ME1/ME2/SUCLA2/COX6A1/ATP5M…
REACTOME_TERMINATION_OF_TRANSLESION_DNA_SYNTHESIS	REACTOME_TERMINATION_OF_TRANSLESION_DNA_SYNTHESIS	32	0.747667	1.8028	0.0030349	0.0156617	0.0100551	5285	tags=69%, list=14%, signal=59%	PCLAF/RFC4/ISG15/POLE2/PCNA/RFC2/RFC3/RFC5/RPA3/POLD2/POLE3/UBE2L6/POLD1/POLE/UBC/POLD3/USP10/TRIM25/RPA1/POLD4/RFC1/POLE4
REACTOME_TELOMERE_MAINTENANCE	REACTOME_TELOMERE_MAINTENANCE	113	0.743217	2.15671	0.00131926	0.00959058	0.00615735	7516	tags=71%, list=21%, signal=56%	CCNA2/RFC4/DSCC1/H2BC11/FEN1/H2AZ1/H2AX/H2AC8/PRIM1/H2AC7/H2BC8/BLM/H2BC9/CDK2/PCNA/PIF1/RFC2/RFC3/RFC5/H2BC17/H2BC5/RPA3/POLD2/POT1/PRIM2/POLA2/H2BC7/H2BC4/RUVBL1/DNA2/DKC1/RUVBL2/H2BC12/NOP10/POLD1/CCNA1/LIG1/ACD/H2AJ/POLR2J/POLR2H/CHTF18/H2BC21/GAR1/POLD3/H4C9/H4C5/H3-3B/H2AC6/POLA1/POLR2B/RPA1/POLR2I/POLD4/H4C14/POLR2G/CHTF8/RFC1/WRAP53/H2AZ2/H4C12/SHQ1/POLR2A/H2BU1/H4C8/POLR2K/ANKRD28/H2BC13…
REACTOME_TELOMERE_EXTENSION_BY_TELOMERASE	REACTOME_TELOMERE_EXTENSION_BY_TELOMERASE	23	0.7506	1.70488	0.0047619	0.0218698	0.0140409	7516	tags=78%, list=21%, signal=62%	CCNA2/CDK2/PIF1/POT1/RUVBL1/DKC1/RUVBL2/NOP10/CCNA1/ACD/GAR1/WRAP53/SHQ1/ANKRD28/NHP2/TERT/TINF2/PPP6R3
REACTOME_TELOMERE_C_STRAND_LAGGING_STRAND_SYNTHESIS	REACTOME_TELOMERE_C_STRAND_LAGGING_STRAND_SYNTHESIS	34	0.779859	1.90231	0.0014881	0.00959058	0.00615735	5014	tags=74%, list=14%, signal=64%	RFC4/DSCC1/FEN1/PRIM1/BLM/PCNA/RFC2/RFC3/RFC5/RPA3/POLD2/POT1/PRIM2/POLA2/DNA2/POLD1/LIG1/ACD/CHTF18/POLD3/POLA1/RPA1/POLD4/CHTF8/RFC1
REACTOME_TCR_SIGNALING	REACTOME_TCR_SIGNALING	122	0.509588	1.49531	0.00386598	0.0187697	0.0120506	6582	tags=52%, list=18%, signal=43%	PSMD2/RIPK2/BCL10/PSMB9/PAK2/NCK1/PSMD11/PSMD14/VASP/CDC34/PSMC2/PSMA5/PSMB3/PSMD1/PSMC4/PSME3/PSMC1/PSMD3/PSMD8/PSMB2/SEM1/PSMD7/PSMD12/PAK1/UBC/PIK3CA/PSMB5/PSMA7/PSME2/UBE2D1/PSMC3/PSMB7/PSMB1/PIK3CB/PSMD10/CSK/PSMA6/PSMB8/RELA/TAB2/PSME4/PSMC5/PSMC6/MAP3K7/UBE2N/PSMA2/CUL1/PSMB4/PSMD4/PSMD9/CARD11/PSMA4/PSMB6/UBE2V1/FYB1/PSMD13/PTPRJ/CHUK/PSMB10/ENAH/PSMD6/IKBKG/PSMA1
REACTOME_TCF_DEPENDENT_SIGNALING_IN_RESPONSE_TO_WNT	REACTOME_TCF_DEPENDENT_SIGNALING_IN_RESPONSE_TO_WNT	231	0.545181	1.69264	0.00120627	0.00959058	0.00615735	7646	tags=55%, list=21%, signal=44%	DKK1/SFRP2/H2BC11/RSPO3/H2AZ1/H2AX/H2AC8/KREMEN2/MYC/PSMD2/H2AC7/H3C4/H2BC8/BCL9L/H2BC9/H3C10/DACT1/H2BC17/H2BC5/PSMB9/H2BC7/YWHAZ/H2BC4/RUVBL1/PSMD11/PSMD14/DVL3/PSMC2/TLE1/H2BC12/PSMA5/LGR4/PSMB3/PSMD1/PSMC4/PSME3/PSMC1/XPO1/PSMD3/PSMD8/SOX9/PSMB2/SEM1/PSMD7/H2AJ/PSMD12/HDAC1/UBC/PSMB5/PSMA7/LEO1/PSME2/H2BC21/TRRAP/PSMC3/PSMB7/PSMB1/CSNK1E/PSMD10/H4C9/H3C8/H4C5/PSMA6/DVL1/PPP2R1B/H3-3B/PPP2R5D/…
REACTOME_SYNTHESIS_OF_ACTIVE_UBIQUITIN_ROLES_OF_E1_AND_E2_ENZYMES	REACTOME_SYNTHESIS_OF_ACTIVE_UBIQUITIN_ROLES_OF_E1_AND_E2_ENZYMES	30	0.768542	1.83598	0.00153139	0.00959058	0.00615735	5942	tags=73%, list=16%, signal=61%	UBE2C/UBE2S/UBE2T/UBE2E3/UBA6/CDC34/USP5/UBE2Z/UCHL3/UBC/OTULIN/UBE2D1/UBE2H/UBE2R2/UBE2K/UBE2L3/UBE2Q2/UBE2G1/UBA1/UBE2E1/UBE2A/USP9X
REACTOME_SYNDECAN_INTERACTIONS	REACTOME_SYNDECAN_INTERACTIONS	27	0.82986	1.93549	0.00157233	0.00959058	0.00615735	2326	tags=63%, list=6%, signal=59%	ITGB4/TNC/COL1A1/FN1/COL5A2/COL3A1/ITGA6/ITGA2/ITGB1/ACTN1/COL1A2/COL5A1/ITGAV/ITGB5/COL5A3/THBS1/ITGB3
REACTOME_SWITCHING_OF_ORIGINS_TO_A_POST_REPLICATIVE_STATE	REACTOME_SWITCHING_OF_ORIGINS_TO_A_POST_REPLICATIVE_STATE	91	0.781441	2.20803	0.0013459	0.00959058	0.00615735	4815	tags=69%, list=13%, signal=60%	UBE2C/CCNA2/CDC6/CCNE1/ORC1/MCM2/CDT1/MCM4/UBE2S/MCM6/ORC6/MCM7/SKP2/PSMD2/MCM5/CDK2/MCM8/MCM3/PSMB9/CCNE2/PSMD11/ORC5/PSMD14/PSMC2/PSMA5/CDC27/PSMB3/PSMD1/PSMC4/PSME3/PSMC1/CCNA1/PSMD3/PSMD8/PSMB2/SEM1/PSMD7/PSMD12/UBC/PSMB5/PSMA7/PSME2/UBE2D1/PSMC3/PSMB7/PSMB1/ANAPC11/PSMD10/PSMA6/ANAPC1/PSMB8/ORC3/PSME4/PSMC5/PSMC6/PSMA2/CUL1/PSMB4/PSMD4/PSMD9/PSMA4/UBE2E1/PSMB6
REACTOME_SUMOYLATION_OF_UBIQUITINYLATION_PROTEINS	REACTOME_SUMOYLATION_OF_UBIQUITINYLATION_PROTEINS	39	0.72411	1.81985	0.00145138	0.00959058	0.00615735	8533	tags=77%, list=23%, signal=59%	NDC1/NUP155/NUP205/NUP37/NUP62/NUP107/NUP54/NUP210/PML/NUP153/NUP85/RAE1/POM121/NUP93/POM121C/NUP50/NUP188/SEC13/NUP160/NUP43/SEH1L/NUP42/SUMO1/NUP98/UBE2I/AAAS/PIAS4/NUP214/VHL/NUP35
REACTOME_SUMOYLATION_OF_SUMOYLATION_PROTEINS	REACTOME_SUMOYLATION_OF_SUMOYLATION_PROTEINS	35	0.741217	1.82454	0.0014771	0.00959058	0.00615735	8559	tags=86%, list=23%, signal=66%	NDC1/NUP155/NUP205/NUP37/NUP62/NUP107/NUP54/NUP210/NUP153/NUP85/RAE1/POM121/SUMO2/NUP93/POM121C/NUP50/NUP188/SEC13/NUP160/NUP43/SEH1L/NUP42/SUMO1/NUP98/UBE2I/AAAS/PIAS4/NUP214/NUP35/TOPORS
REACTOME_SUMOYLATION_OF_RNA_BINDING_PROTEINS	REACTOME_SUMOYLATION_OF_RNA_BINDING_PROTEINS	47	0.729934	1.86501	0.00145138	0.00959058	0.00615735	7840	tags=77%, list=21%, signal=60%	NDC1/NUP155/NUP205/NUP37/NUP62/CBX2/NUP107/NUP54/NUP210/NUP153/NUP85/RAE1/POM121/SUMO2/NUP93/HNRNPC/POM121C/NUP50/NUP188/SEC13/RNF2/PHC2/NOP58/HNRNPK/NUP160/NUP43/CBX4/SEH1L/NUP42/BMI1/SUMO1/NUP98/UBE2I/PCGF2/AAAS/NUP214
REACTOME_SUMOYLATION_OF_DNA_REPLICATION_PROTEINS	REACTOME_SUMOYLATION_OF_DNA_REPLICATION_PROTEINS	46	0.771986	1.96696	0.00145985	0.00959058	0.00615735	6088	tags=72%, list=17%, signal=60%	BIRC5/TOP2A/CDCA8/AURKB/AURKA/INCENP/NDC1/NUP155/NUP205/PCNA/NUP37/RANGAP1/NUP62/NUP107/NUP54/NUP210/SUMO3/NUP153/NUP85/RAE1/POM121/SUMO2/NUP93/POM121C/TOP1/NUP50/NUP188/SEC13/NUP160/NUP43/SEH1L/NUP42/SUMO1
REACTOME_SUMOYLATION_OF_DNA_DAMAGE_RESPONSE_AND_REPAIR_PROTEINS	REACTOME_SUMOYLATION_OF_DNA_DAMAGE_RESPONSE_AND_REPAIR_PROTEINS	77	0.720507	1.99183	0.00138504	0.00959058	0.00615735	7840	tags=74%, list=21%, signal=58%	BRCA1/CDKN2A/NDC1/NUP155/BLM/NUP205/NUP37/NUP62/CBX2/NUP107/RNF168/NUP54/NUP210/SMC3/PML/SUMO3/NUP153/TDG/NUP85/SMC1A/RAD21/RAE1/XRCC4/POM121/SMC6/SUMO2/NUP93/STAG1/POM121C/NUP50/RPA1/NUP188/SEC13/RNF2/PHC2/MDC1/EID3/NUP160/NUP43/CBX4/SEH1L/NUP42/BMI1/PARP1/SUMO1/WRN/NSMCE2/STAG2/SP100/NUP98/CETN2/UBE2I/PCGF2/AAAS/PIAS4/HERC2/NUP214
REACTOME_SUMOYLATION_OF_CHROMATIN_ORGANIZATION_PROTEINS	REACTOME_SUMOYLATION_OF_CHROMATIN_ORGANIZATION_PROTEINS	71	0.674726	1.83957	0.00140056	0.00959058	0.00615735	7530	tags=62%, list=21%, signal=49%	NDC1/NUP155/NUP205/NUP37/NUP62/HDAC2/CBX2/NUP107/NUP54/NUP210/SUMO3/NUP153/NUP85/HDAC1/SUZ12/RAE1/POM121/SUMO2/H4C9/H4C5/NUP93/POM121C/NUP50/NUP188/SEC13/RNF2/PHC2/H4C14/CBX5/NUP160/NUP43/SATB2/CBX4/H4C12/SEH1L/NUP42/BMI1/H4C8/SUMO1/NUP98/H4C4/UBE2I/PCGF2/AAAS
REACTOME_SUMOYLATION	REACTOME_SUMOYLATION	187	0.639187	1.9448	0.00123153	0.00959058	0.00615735	7858	tags=60%, list=21%, signal=48%	BIRC5/TOP2A/CDCA8/AURKB/TFAP2A/AURKA/BRCA1/CDKN2A/INCENP/PPARG/NDC1/NUP155/BLM/NUP205/PCNA/DNMT3B/NUP37/RANGAP1/UBA2/SENP2/NRIP1/NUP62/HDAC2/CBX2/NUP107/RNF168/NUP54/NUP210/SAE1/SMC3/PML/SUMO3/SENP5/TRIM28/SENP1/NUP153/TDG/NUP85/DNMT1/HDAC1/SMC1A/SUZ12/RAD21/ZNF131/RAE1/XRCC4/POM121/SMC6/NFKB2/SUMO2/H4C9/H4C5/NUP93/MITF/HNRNPC/STAG1/POM121C/TOP1/NUP50/RELA/RPA1/MRTFA/NUP188/SEC13/RNF2/NPM1/PHC2/H…
REACTOME_STABILIZATION_OF_P53	REACTOME_STABILIZATION_OF_P53	57	0.729605	1.93129	0.0014245	0.00959058	0.00615735	7646	tags=82%, list=21%, signal=65%	CDKN2A/PSMD2/PSMB9/PSMD11/PSMD14/PSMC2/PSMA5/PSMB3/PSMD1/PSMC4/PSME3/PSMC1/CHEK2/PSMD3/PSMD8/PSMB2/SEM1/PSMD7/PSMD12/UBC/PSMB5/PSMA7/PSME2/PSMC3/PSMB7/PSMB1/PSMD10/PSMA6/PSMB8/PSME4/PSMC5/PSMC6/PSMA2/PSMB4/PSMD4/PSMD9/PSMA4/PSMB6/PHF20/PSMD13/PSMB10/PSMD6/PSMA1/RPS27A/PSME1/PSMD5/UBA52
REACTOME_SNRNP_ASSEMBLY	REACTOME_SNRNP_ASSEMBLY	54	0.743343	1.94444	0.00143266	0.00959058	0.00615735	7840	tags=83%, list=21%, signal=66%	NDC1/NUP155/NUP205/NUP37/SNRPB/PRMT5/SNRPD1/NUP62/NUP107/NUP54/NUP210/SNRPG/SNRPD2/NUP153/NUP85/SNRPF/NCBP2/RAE1/POM121/NCBP1/NUP93/POM121C/TGS1/NUP50/NUP188/GEMIN2/SEC13/SNRPD3/GEMIN7/GEMIN6/NUP160/NUP43/CLNS1A/SEH1L/DDX20/NUP42/PHAX/GEMIN5/SNRPE/SNUPN/NUP98/SMN1/AAAS/SMN2/NUP214
REACTOME_SMAD2_SMAD3_SMAD4_HETEROTRIMER_REGULATES_TRANSCRIPTION	REACTOME_SMAD2_SMAD3_SMAD4_HETEROTRIMER_REGULATES_TRANSCRIPTION	32	0.726865	1.75264	0.0030349	0.0156617	0.0100551	7646	tags=69%, list=21%, signal=54%	SERPINE1/MYC/RBL1/SMAD3/TFDP1/HDAC1/UBC/TGIF1/SNW1/CDK8/E2F4/CCNK/CCNT1/CDKN2B/JUNB/SP1/CCNC/MEN1/TGIF2/RNF111/RPS27A/UBA52
REACTOME_SLC_TRANSPORTER_DISORDERS	REACTOME_SLC_TRANSPORTER_DISORDERS	99	0.548408	1.55998	0.0013369	0.00959058	0.00615735	6197	tags=42%, list=17%, signal=35%	SLC2A1/SLC16A1/NDC1/NUP155/SLC2A10/NUP205/CP/NUP37/SLC35A2/NUP62/NUP107/NUP54/NUP210/SLC27A4/SLC6A14/NUP153/NUP85/SLC5A5/SLC3A2/RAE1/HEPH/POM121/SLCO1B3/AVPR1A/HK1/NUP93/POM121C/SLC35A3/NUP50/NUP188/SEC13/GCKR/SLC17A5/BSG/NUP160/NUP43/SLC9A6/SLC12A6/SEH1L/NUP42/SLC7A7/SLC1A3
REACTOME_SIRT1_NEGATIVELY_REGULATES_RRNA_EXPRESSION	REACTOME_SIRT1_NEGATIVELY_REGULATES_RRNA_EXPRESSION	66	0.707284	1.9157	0.00138313	0.00959058	0.00615735	6291	tags=50%, list=17%, signal=41%	H2BC11/H2AZ1/H2AX/H2AC8/H2AC7/H3C4/H2BC8/H2BC9/H3C10/SUV39H1/H2BC17/H2BC5/H2BC7/H2BC4/H2BC12/TAF1A/H2AJ/H2BC21/H4C9/H3C8/H4C5/H3-3B/H2AC6/TBP/H4C14/TAF1B/H2AZ2/H4C12/H2BU1/H4C8/H3C6/H2BC13/H2AC14
REACTOME_SIGNALING_BY_WNT	REACTOME_SIGNALING_BY_WNT	328	0.526002	1.6851	0.00114155	0.00959058	0.00615735	7861	tags=54%, list=21%, signal=43%	DKK1/GNG4/SFRP2/H2BC11/RSPO3/H2AZ1/H2AX/H2AC8/KREMEN2/MYC/PSMD2/H2AC7/H3C4/H2BC8/BCL9L/H2BC9/RAC3/WNT7A/H3C10/AP2M1/DACT1/H2BC17/H2BC5/PSMB9/H2BC7/YWHAZ/H2BC4/RUVBL1/PSMD11/AP2S1/PSMD14/GNB4/DVL3/PSMC2/TLE1/H2BC12/PSMA5/LGR4/PSMB3/PSMD1/RAC1/PSMC4/CLTB/AP2A1/PSME3/PORCN/AP2B1/PSMC1/ROR2/XPO1/PSMD3/PSMD8/SOX9/PSMB2/SMURF1/SEM1/PSMD7/WNT7B/H2AJ/PSMD12/HDAC1/GNG12/UBC/PSMB5/MOV10/PSMA7/LEO1/PSME2/GN…
REACTOME_SIGNALING_BY_VEGF	REACTOME_SIGNALING_BY_VEGF	106	0.513537	1.48109	0.0105402	0.0410394	0.0263482	6955	tags=51%, list=19%, signal=41%	SPHK1/VEGFC/TRIB3/ITGAV/WASF1/NRAS/NRP2/PAK2/PGF/PXN/NCK1/BCAR1/ACTG1/VEGFA/HSP90AA1/RAC1/ACTB/VAV3/MAPK12/AXL/HSPB1/JUP/ITGB3/PAK1/PIK3CA/VAV2/WASF2/SH2D2A/NCKAP1/PIK3CB/FLT1/NCF2/PRKCA/KRAS/CYFIP1/CAV1/AKT2/SRC/CTNND1/AAMP/RICTOR/ABI1/CTNNB1/MTOR/MAPK11/RHOA/MAPK14/MAPKAP1/NCK2/ROCK2/RASA1/ROCK1/HRAS/MLST8
REACTOME_SIGNALING_BY_TGFB_FAMILY_MEMBERS	REACTOME_SIGNALING_BY_TGFB_FAMILY_MEMBERS	102	0.545605	1.56038	0.00267023	0.014947	0.00959628	7205	tags=55%, list=20%, signal=44%	SERPINE1/MYC/INHBA/STRAP/RBL1/FST/PMEPA1/BMPR1B/FSTL3/SMAD3/DRAP1/FSTL1/TFDP1/PARD3/XPO1/SMURF1/UBE2M/HDAC1/UBC/TGIF1/UBE2D1/SNW1/CDK8/SKIL/ACVR1C/E2F4/PPP1CC/CCNK/CCNT1/INHBB/PPP1CB/CBL/SMAD1/ARHGEF18/TGFBR1/CDKN2B/JUNB/PPP1CA/SP1/CCNC/UBE2D3/NEDD8/RHOA/PARP1/USP9X/FKBP1A/MEN1/TGFB1/STUB1/TGIF2/USP15/AMH/RNF111/NCOR2/TRIM33/RPS27A
REACTOME_SIGNALING_BY_TGF_BETA_RECEPTOR_COMPLEX	REACTOME_SIGNALING_BY_TGF_BETA_RECEPTOR_COMPLEX	73	0.659497	1.80415	0.00138889	0.00959058	0.00615735	8543	tags=73%, list=23%, signal=56%	SERPINE1/MYC/STRAP/RBL1/PMEPA1/SMAD3/TFDP1/PARD3/XPO1/SMURF1/UBE2M/HDAC1/UBC/TGIF1/UBE2D1/SNW1/CDK8/SKIL/E2F4/PPP1CC/CCNK/CCNT1/PPP1CB/CBL/ARHGEF18/TGFBR1/CDKN2B/JUNB/PPP1CA/SP1/CCNC/UBE2D3/NEDD8/RHOA/PARP1/USP9X/FKBP1A/MEN1/TGFB1/STUB1/TGIF2/USP15/RNF111/NCOR2/TRIM33/RPS27A/SMURF2/UBA52/MTMR4/ZFYVE9/UCHL5/PPP1R15A/FURIN
REACTOME_SIGNALING_BY_ROBO_RECEPTORS	REACTOME_SIGNALING_BY_ROBO_RECEPTORS	218	0.568701	1.76169	0.00120337	0.00959058	0.00615735	8337	tags=54%, list=23%, signal=42%	RPL39L/PFN2/RPS4Y1/PSMD2/GPC1/EIF4G1/PSMB9/EIF4A3/PAK2/NCK1/PSMD11/SRGAP1/PSMD14/VASP/PSMC2/PSMA5/PSMB3/PSMD1/RAC1/PSMC4/PSME3/DAG1/PSMC1/PSMD3/PSMD8/PSMB2/SEM1/PAK4/PSMD7/PSMD12/NCBP2/PAK1/UBC/CUL2/PSMB5/PSMA7/PSME2/CAP2/CAP1/PSMC3/PSMB7/PSMB1/NCBP1/MAGOHB/ROBO1/MAGOH/PSMD10/PSMA6/PRKCA/UPF3B/PSMB8/ELOC/RPLP0/PSME4/PSMC5/LHX2/PFN1/PSMC6/NTN1/RPL35A/PSMA2/PSMB4/PSMD4/PSMD9/RPS26/SRC/RPL26L1/PSMA4…
REACTOME_SIGNALING_BY_RHO_GTPASES	REACTOME_SIGNALING_BY_RHO_GTPASES	450	0.610988	1.99638	0.00109409	0.00959058	0.00615735	5991	tags=50%, list=16%, signal=42%	CDC20/BIRC5/KIF2C/RHOV/CENPA/PLK1/CDCA8/BUB1B/MAD2L1/NDC80/BUB1/AURKB/DEPDC1B/PRC1/SKA1/IQGAP3/NUF2/S100A8/S100A9/CENPF/ECT2/ZWINT/ARHGAP11A/CENPU/SPC25/SGO1/RACGAP1/KIF14/SPC24/CENPE/CDC25C/NGEF/CENPM/CENPI/TUBB3/TUBA1B/PFN2/TUBA1C/DIAPH3/ERCC6L/KNL1/CENPK/SGO2/H2BC11/CENPN/KIF18A/TUBB6/RHPN2/RHOF/INCENP/CENPH/ITGB1/H2AZ1/H2AX/H2AC8/YWHAG/TUBA4A/RHOC/H2AC7/H3C4/H2BC8/ARHGEF4/SPDL1/ARPC1A/H2BC9/S…
REACTOME_SIGNALING_BY_PDGF	REACTOME_SIGNALING_BY_PDGF	58	0.586459	1.56275	0.00847458	0.0338841	0.0217543	3604	tags=45%, list=10%, signal=40%	SPP1/THBS2/COL5A2/COL3A1/COL5A1/COL6A1/COL6A2/STAT1/NRAS/COL5A3/NCK1/BCAR1/PDGFB/THBS1/COL6A3/PDGFC/CRKL/PIK3CA/COL4A1/COL4A2/PTPN12/PTPN11/PIK3CB/GRB2/KRAS/PLAT
REACTOME_SIGNALING_BY_NUCLEAR_RECEPTORS	REACTOME_SIGNALING_BY_NUCLEAR_RECEPTORS	295	0.560676	1.77991	0.00116279	0.00959058	0.00615735	6291	tags=46%, list=17%, signal=38%	EREG/SPHK1/KPNA2/TFF1/GNG4/AREG/FKBP4/H2BC11/MMP9/H2AZ1/TGFA/H2AX/H2AC8/MYC/CRABP2/H2AC7/H3C4/H2BC8/MMP3/H2BC9/RARG/H3C10/NRAS/FABP6/DHRS9/H2BC17/EEPD1/H2BC5/CAV2/H2BC7/H2BC4/NRIP1/PDK3/GNB4/HSP90AA1/GNAI3/H2BC12/PTGES3/PPARD/CARM1/SCD/SMC3/PDK1/MMP2/XPO1/ALDH1A3/ELK1/HSPB1/DLD/H2AJ/PRMT1/HDAC1/POLR2J/GNG12/POLR2H/PPID/PIK3CA/GATA3/RDH11/MOV10/SMC1A/CYP26B1/RAD21/PLTP/HSP90AB1/GNB2/H2BC21/KDM1A/M…
REACTOME_SIGNALING_BY_NOTCH4	REACTOME_SIGNALING_BY_NOTCH4	82	0.702884	1.95627	0.00137174	0.00959058	0.00615735	7858	tags=73%, list=21%, signal=58%	TACC3/PSMD2/JAG1/PSMB9/YWHAZ/ADAM10/PSMD11/SMAD3/PSMD14/PSMC2/PSMA5/PSMB3/PSMD1/PSMC4/PSME3/PSMC1/PSMD3/PSMD8/PSMB2/HES1/SEM1/PSMD7/PSMD12/UBC/PSMB5/PSMA7/PSME2/PSMC3/PSMB7/SNW1/PSMB1/PSMD10/PSMA6/PSENEN/PSMB8/PSMC5/NOTCH2/PSMC6/PSMA2/CUL1/PSMB4/PSMD4/PSMD9/APH1A/PSMA4/PSMB6/NCSTN/ACTA2/PSEN1/PSMD13/PSMB10/PSMD6/PSMA1/MAML2/MAMLD1/RPS27A/PSME1/PSMD5/UBA52/EP300
REACTOME_SIGNALING_BY_NOTCH1_PEST_DOMAIN_MUTANTS_IN_CANCER	REACTOME_SIGNALING_BY_NOTCH1_PEST_DOMAIN_MUTANTS_IN_CANCER	58	0.584001	1.5562	0.00847458	0.0338841	0.0217543	7903	tags=52%, list=22%, signal=41%	MYC/ADAM17/JAG1/ADAM10/HDAC2/HES1/HDAC1/UBC/NEURL1B/SNW1/CDK8/HDAC9/TBL1XR1/MIB1/PSENEN/CUL1/APH1A/TBL1X/NCSTN/CCNC/PSEN1/NEURL1/MAML2/NCOR2/MAMLD1/RPS27A/JAG2/UBA52/EP300/HDAC3
REACTOME_SIGNALING_BY_NOTCH	REACTOME_SIGNALING_BY_NOTCH	245	0.612689	1.90736	0.00120773	0.00959058	0.00615735	7205	tags=52%, list=20%, signal=42%	DLGAP5/TACC3/E2F1/H2BC11/H2AZ1/H2AX/H2AC8/GZMB/DNER/MYC/PSMD2/H2AC7/H3C4/H2BC8/H2BC9/ADAM17/STAT1/H3C10/ST3GAL4/JAG1/H2BC17/NOTCH3/H2BC5/HIF1A/PSMB9/B4GALT1/DTX2/MDK/H2BC7/YBX1/YWHAZ/POFUT1/H2BC4/ADAM10/PSMD11/SMAD3/PSMD14/HDAC2/PSMC2/TLE1/H2BC12/PSMA5/PSMB3/PSMD1/PSMC4/TFDP1/PSME3/PSMC1/E2F3/PSMD3/PSMD8/PSMB2/HES1/SEM1/PSMD7/H2AJ/PSMD12/ITCH/HDAC1/UBC/PSMB5/MOV10/NEURL1B/PSMA7/ATP2A2/PSME2/H2BC2…
REACTOME_SIGNALING_BY_MET	REACTOME_SIGNALING_BY_MET	79	0.695254	1.93334	0.00136612	0.00959058	0.00615735	4708	tags=54%, list=13%, signal=48%	LAMC2/COL11A1/TNS4/MET/COL1A1/LAMB3/FN1/COL5A2/COL3A1/ITGA2/ITGB1/COL1A2/COL5A1/LAMA3/NRAS/LAMB1/SH3GL1/COL5A3/ITGA3/RAC1/SPINT1/SPINT2/ARF6/LAMC1/DOCK7/CRKL/UBC/PIK3CA/HGS/LAMA5/TNS3/PTPN11/SH3KBP1/GRB2/KRAS/SHC1/STAM/CBL/RAP1B/LAMA1/LAMA4/SRC/COL2A1
REACTOME_SIGNALING_BY_INTERLEUKINS	REACTOME_SIGNALING_BY_INTERLEUKINS	457	0.480453	1.56953	0.0010917	0.00959058	0.00615735	6340	tags=43%, list=17%, signal=36%	BIRC5/IL20RB/CXCL8/FSCN1/MMP1/SAA1/CXCL10/ANXA1/STX1A/TWIST1/IL36RN/IL22RA1/LMNB1/FN1/MMP9/IL1A/IL1R2/ITGB1/CCL11/IL11/MYC/PSMD2/COL1A2/ANXA2/IL1RN/H3C4/MMP3/IRS1/PTGS2/IL1RAP/STAT1/IL23A/H3C10/RIPK2/CLCF1/MIF/HIF1A/OSMR/IRAK2/PSMB9/PAK2/PTAFR/S100A12/IL1B/TCP1/CCL3/IRAK1/YWHAZ/IL15RA/PSMD11/RALA/SMAD3/CAPZA1/IL6/CXCL1/CFL1/PSMD14/BCL2L1/VEGFA/HSP90AA1/HSPA8/PSMC2/PSMA5/YES1/CDKN1A/PSMB3/PSMD1/PI…
REACTOME_SIGNALING_BY_HEDGEHOG	REACTOME_SIGNALING_BY_HEDGEHOG	149	0.5065	1.51094	0.00126904	0.00959058	0.00615735	7716	tags=55%, list=21%, signal=44%	TUBB3/TUBA1B/TUBA1C/TUBB6/PSMD2/TUBA4A/ADAM17/SMO/PSMB9/ADCY3/PSMD11/PSMD14/PSMC2/PSMA5/PSMB3/PSMD1/PSMC4/TUBB4B/PSME3/PSMC1/KIF7/PSMD3/PSMD8/PSMB2/SMURF1/SEM1/PSMD7/GAS1/PSMD12/ITCH/UBC/PSMB5/PSMA7/PSME2/PRKAR1B/PSMC3/PSMB7/PSMB1/TULP3/PSMD10/PSMA6/PSMB8/GPR161/GSK3B/TUBA3C/GLI3/PSME4/PSMC5/PSMC6/PSMA2/CSNK1A1/CUL1/P4HB/PSMB4/PSMD4/PSMD9/TUBB2A/VCP/PSMA4/PSMB6/SPOPL/GRK2/DZIP1/IFT122/TUBB4A/CDC7…
REACTOME_SIGNALING_BY_EGFR_IN_CANCER	REACTOME_SIGNALING_BY_EGFR_IN_CANCER	25	0.709601	1.62528	0.00793651	0.0322751	0.0207213	7808	tags=76%, list=21%, signal=60%	EREG/AREG/TGFA/NRAS/HSP90AA1/UBC/PIK3CA/GRB2/EGFR/KRAS/CDC37/SHC1/CBL/HBEGF/SOS1/HRAS/RPS27A/UBA52/EPGN
REACTOME_SIGNALING_BY_EGFR	REACTOME_SIGNALING_BY_EGFR	50	0.664472	1.71449	0.00145138	0.00959058	0.00615735	7877	tags=68%, list=21%, signal=53%	EREG/ADAM12/AREG/TGFA/ADAM17/NRAS/SH3GL1/PXN/ADAM10/UBC/PIK3CA/HGS/PTPN12/PTPN11/SH3KBP1/CSK/GRB2/EGFR/KRAS/SHC1/STAM/CBL/EPN1/SRC/AAMP/PTPRK/HBEGF/SOS1/HRAS/RPS27A/EPS15L1/UBA52/EPGN/CDC42
REACTOME_SEPARATION_OF_SISTER_CHROMATIDS	REACTOME_SEPARATION_OF_SISTER_CHROMATIDS	191	0.778708	2.37982	0.001221	0.00959058	0.00615735	5736	tags=71%, list=16%, signal=60%	UBE2C/CDC20/BIRC5/KIF2C/CENPA/CDCA5/PLK1/CDCA8/BUB1B/MAD2L1/NDC80/BUB1/AURKB/SKA1/NUF2/CENPF/ZWINT/ESPL1/CENPU/SPC25/SGO1/UBE2S/SPC24/CENPE/CENPM/CENPI/TUBB3/TUBA1B/TUBA1C/PTTG1/ERCC6L/KNL1/CENPK/SGO2/CENPN/KIF18A/TUBB6/INCENP/CENPH/PSMD2/TUBA4A/SPDL1/ZWILCH/CENPO/DSN1/KNTC1/CENPL/PSMB9/NUP37/CENPQ/RANGAP1/KIF2A/PSMD11/CKAP5/PSMD14/SKA2/PSMC2/PSMA5/CDC27/BUB3/PSMB3/PSMD1/NUP107/PSMC4/TUBB4B/NDE1/…
REACTOME_SENESCENCE_ASSOCIATED_SECRETORY_PHENOTYPE_SASP_	REACTOME_SENESCENCE_ASSOCIATED_SECRETORY_PHENOTYPE_SASP_	110	0.68689	1.9919	0.00131234	0.00959058	0.00615735	7243	tags=59%, list=20%, signal=48%	UBE2C/CCNA2/CXCL8/UBE2S/CDKN2A/H2BC11/CDK6/IL1A/H2AZ1/H2AX/H2AC8/H2AC7/H3C4/H2BC8/H2BC9/CDK2/H3C10/H2BC17/H2BC5/H2BC7/CDK4/H2BC4/IL6/H2BC12/CDKN1A/CDC27/CDKN2C/CCNA1/H2AJ/UBC/UBE2D1/H2BC21/CDKN2D/ANAPC11/H4C9/H3C8/H4C5/H3-3B/ANAPC1/H2AC6/RELA/MAPK3/H4C14/UBE2E1/CDKN2B/CEBPB/H2AZ2/FZR1/ANAPC7/H4C12/MAPK7/H2BU1/ANAPC5/MAPK1/H4C8/H3C6/H2BC13/H2AC14/EHMT1/ANAPC10/H4C4/CDC26/H2AC20/RPS27A/CDC23
REACTOME_SELECTIVE_AUTOPHAGY	REACTOME_SELECTIVE_AUTOPHAGY	81	0.615375	1.71446	0.0013624	0.00959058	0.00615735	6915	tags=57%, list=19%, signal=46%	TUBB3/TUBA1B/TUBA1C/TUBB6/PLIN2/PLIN3/TUBA4A/TOMM40/VDAC1/PGAM5/HSP90AA1/HSPA8/TUBB4B/DYNLL1/HSF1/TOMM70/PRKAA2/ATG5/UBC/MFN1/DYNC1I1/TOMM5/TUBAL3/TUBA3C/ULK1/DYNC1I2/PRKAB2/CSNK2A1/TOMM22/UBE2N/VIM/DYNC1H1/TUBB2A/SRC/VCP/MTERF3/ARL13B/UBE2V1/TUBB4A/MFN2/CSNK2A2/PEX5/PRKAG1/TUBA1A/DYNC1LI1/CSNK2B
REACTOME_SEALING_OF_THE_NUCLEAR_ENVELOPE_NE_BY_ESCRT_III	REACTOME_SEALING_OF_THE_NUCLEAR_ENVELOPE_NE_BY_ESCRT_III	32	0.698335	1.68385	0.00455235	0.0210701	0.0135275	4574	tags=41%, list=12%, signal=36%	TUBB3/TUBA1B/TUBA1C/TUBB6/TUBA4A/TUBB4B/CHMP4C/CHMP2B/TUBAL3/TUBA3C/SPAST/CHMP4B/TUBB2A
REACTOME_SCF_SKP2_MEDIATED_DEGRADATION_OF_P27_P21	REACTOME_SCF_SKP2_MEDIATED_DEGRADATION_OF_P27_P21	60	0.782419	2.09955	0.00139665	0.00959058	0.00615735	4815	tags=75%, list=13%, signal=65%	CCNA2/CCNE1/CKS1B/SKP2/PSMD2/CDK2/PSMB9/CCNE2/CDK4/PSMD11/PSMD14/PSMC2/PSMA5/CDKN1A/PSMB3/PSMD1/PSMC4/PSME3/PSMC1/CCNA1/PSMD3/PSMD8/PSMB2/SEM1/PSMD7/PSMD12/UBC/PSMB5/PSMA7/PSME2/PSMC3/PSMB7/PSMB1/PSMD10/PSMA6/PSMB8/PSMC5/PSMC6/PSMA2/CUL1/PSMB4/PSMD4/PSMD9/PSMA4/PSMB6
REACTOME_S_PHASE	REACTOME_S_PHASE	162	0.761389	2.28876	0.00124688	0.00959058	0.00615735	5014	tags=67%, list=14%, signal=58%	UBE2C/CCNA2/CDC6/CDCA5/CDC45/CCNE1/ORC1/MCM2/CDT1/MCM4/UBE2S/GINS2/RFC4/CDC25A/MCM6/GINS1/CKS1B/E2F1/GINS4/FEN1/ORC6/MCM7/SKP2/PRIM1/MYC/PSMD2/ESCO2/GINS3/MCM5/POLE2/CDK2/PCNA/RFC2/RFC3/RFC5/MCM8/MCM3/RPA3/PSMB9/CCNE2/POLD2/PRIM2/POLA2/CDK4/PSMD11/DNA2/ORC5/PSMD14/PSMC2/POLE3/PSMA5/CDKN1A/CDC27/PSMB3/PSMD1/PSMC4/POLD1/POLE/TFDP1/PSME3/SMC3/PSMC1/CCNA1/PSMD3/PSMD8/LIG1/PSMB2/SEM1/PSMD7/PSMD12/LIN9…
REACTOME_RUNX1_REGULATES_TRANSCRIPTION_OF_GENES_INVOLVED_IN_DIFFERENTIATION_OF_HSCS	REACTOME_RUNX1_REGULATES_TRANSCRIPTION_OF_GENES_INVOLVED_IN_DIFFERENTIATION_OF_HSCS	128	0.704802	2.07001	0.00129702	0.00959058	0.00615735	7420	tags=65%, list=20%, signal=52%	H2BC11/H2AZ1/H2AX/H2AC8/PSMD2/H2AC7/H3C4/H2BC8/H2BC9/H3C10/H2BC17/H2BC5/PSMB9/H2BC7/H2BC4/PSMD11/PSMD14/PSMC2/H2BC12/PSMA5/PSMB3/PSMD1/PSMC4/PSME3/PSMC1/PSMD3/PSMD8/PSMB2/SEM1/TCF3/PSMD7/H2AJ/PSMD12/ITCH/UBC/GATA3/PSMB5/PSMA7/PSME2/H2BC21/PSMC3/PSMB7/PSMB1/PSMD10/H4C9/H3C8/H4C5/PSMA6/H3-3B/PSMB8/H2AC6/MYB/PSME4/PSMC5/PSMC6/PSMA2/PSMB4/PSMD4/PSMD9/H4C14/PSMA4/PSMB6/H2AZ2/H4C12/MNAT1/H2BU1/PSMD13/H…
REACTOME_RUNX1_REGULATES_GENES_INVOLVED_IN_MEGAKARYOCYTE_DIFFERENTIATION_AND_PLATELET_FUNCTION	REACTOME_RUNX1_REGULATES_GENES_INVOLVED_IN_MEGAKARYOCYTE_DIFFERENTIATION_AND_PLATELET_FUNCTION	96	0.593243	1.68335	0.00134228	0.00959058	0.00615735	8653	tags=54%, list=24%, signal=41%	H2BC11/H2AZ1/H2AX/H2AC8/H2AC7/H3C4/H2BC8/H2BC9/H3C10/H2BC17/H2BC5/H2BC7/H2BC4/H2BC12/THBS1/PRMT6/H2AJ/PRMT1/HDAC1/MOV10/H2BC21/WDR5/H4C9/H3C8/H4C5/H3-3B/H2AC6/PF4/H4C14/MYL9/H2AZ2/KMT2B/H4C12/DPY30/H2BU1/H4C8/H3C6/H2BC13/SETD1A/H2AC14/SIN3A/CBFB/H4C4/H2AC20/AGO1/EP300/KMT2A/ASH2L/H3C13/H3C12/H3C7/ITGA2B
REACTOME_RRNA_PROCESSING	REACTOME_RRNA_PROCESSING	203	0.635251	1.94654	0.00122699	0.00959058	0.00615735	8463	tags=58%, list=23%, signal=45%	RPL39L/RPS4Y1/RPP25/WDR43/BOP1/DDX21/EBNA1BP2/DKC1/DHX37/BYSL/RPP40/NOP10/WDR3/NOL11/TRMT10C/NOP2/FBL/PNO1/RIOK3/NOP56/PES1/RRP9/UTP18/NIP7/EXOSC2/WDR75/NOC4L/TSR1/RIOK1/FTSJ3/FCF1/RRP1/RBM28/ERI1/PDCD11/UTP6/GAR1/BMS1/CSNK1E/ISG20L2/DDX52/NCL/HEATR1/UTP4/WDR12/RRP7A/MRM2/RPLP0/GNL3/UTP11/RRP36/EXOSC9/DCAF13/RPL35A/NOB1/TEX10/RPP30/MPHOSPH10/UTP14A/EXOSC10/WDR18/MPHOSPH6/RPS26/LTV1/DDX49/RPL26L1/…
REACTOME_RRNA_MODIFICATION_IN_THE_NUCLEUS_AND_CYTOSOL	REACTOME_RRNA_MODIFICATION_IN_THE_NUCLEUS_AND_CYTOSOL	60	0.729019	1.95626	0.00139665	0.00959058	0.00615735	6991	tags=75%, list=19%, signal=61%	WDR43/DKC1/DHX37/NOP10/WDR3/NOL11/NOP2/FBL/PNO1/NOP56/RRP9/UTP18/WDR75/NOC4L/FCF1/PDCD11/UTP6/GAR1/BMS1/DDX52/HEATR1/UTP4/RRP7A/UTP11/RRP36/DCAF13/MPHOSPH10/UTP14A/DDX49/NOP58/NOP14/BUD23/TRMT112/UTP20/NOL6/NAT10/WDR36/EMG1/KRR1/IMP4/UTP15/TSR3/RPS7/WDR46/NHP2
REACTOME_RNA_POLYMERASE_II_TRANSCRIPTION_TERMINATION	REACTOME_RNA_POLYMERASE_II_TRANSCRIPTION_TERMINATION	66	0.658438	1.7834	0.00138313	0.00959058	0.00615735	7957	tags=67%, list=22%, signal=52%	ALYREF/EIF4A3/SNRPB/CSTF2/FYTTD1/SNRPG/SLBP/THOC3/CPSF4/SRSF9/CPSF3/DDX39A/SNRPF/NCBP2/FIP1L1/U2AF2/NCBP1/MAGOHB/MAGOH/CPSF2/UPF3B/ZNF473/NUDT21/LSM11/CSTF3/SNRPD3/CLP1/SYMPK/THOC7/DHX38/CDC40/RNPS1/SNRPE/SRSF3/SRSF1/RBM8A/LSM10/CASC3/SRSF2/SRRM1/CPSF1/CPSF7/CSTF2T/SRSF7
REACTOME_RNA_POLYMERASE_II_TRANSCRIBES_SNRNA_GENES	REACTOME_RNA_POLYMERASE_II_TRANSCRIBES_SNRNA_GENES	80	0.613041	1.70928	0.0013587	0.00959058	0.00615735	8424	tags=65%, list=23%, signal=50%	INTS13/TAF6/INTS1/NABP2/TAF13/GTF2E1/NABP1/SNAPC1/RPRD1B/NCBP2/POLR2J/POLR2H/ICE1/NCBP1/GTF2E2/CCNK/POLR2B/CCNT1/SRRT/GTF2B/INTS2/SUPT5H/TBP/POLR2I/GTF2A2/POLR2G/ZNF143/SUPT4H1/SP1/POLR2A/SNAPC2/GTF2A1/POLR2K/TAF5/PHAX/TAF11/GTF2F1/POLR2E/INTS14/INTS8/TAF9/POLR2D/INTS6/INTS7/INTS4/ZC3H8/RPRD1A/GTF2F2/SNAPC5/RPAP2/CDK7/ELL
REACTOME_RNA_POLYMERASE_I_TRANSCRIPTION_TERMINATION	REACTOME_RNA_POLYMERASE_I_TRANSCRIPTION_TERMINATION	31	0.695584	1.6752	0.0060698	0.0263986	0.0169485	8778	tags=71%, list=24%, signal=54%	CD3EAP/TWISTNB/GTF2H3/TAF1A/POLR2H/POLR1A/CAVIN1/TBP/TAF1B/ERCC2/POLR1B/TTF1/MNAT1/POLR2K/GTF2H1/POLR2E/ERCC3/UBTF/POLR1E/ZNRD1/CDK7/POLR1C
REACTOME_RNA_POLYMERASE_I_TRANSCRIPTION_INITIATION	REACTOME_RNA_POLYMERASE_I_TRANSCRIPTION_INITIATION	47	0.663572	1.69545	0.00145138	0.00959058	0.00615735	8778	tags=70%, list=24%, signal=53%	CD3EAP/TWISTNB/HDAC2/GTF2H3/TAF1A/HDAC1/POLR2H/MTA2/POLR1A/GATAD2A/RBBP7/TBP/TAF1B/ERCC2/POLR1B/MTA3/TTF1/CHD4/MNAT1/POLR2K/GTF2H1/POLR2E/ERCC3/UBTF/MTA1/POLR1E/ZNRD1/MBD3/CDK7/RBBP4/RRN3/EHMT2/POLR1C
REACTOME_RNA_POLYMERASE_I_TRANSCRIPTION	REACTOME_RNA_POLYMERASE_I_TRANSCRIPTION	109	0.683612	1.97989	0.00131062	0.00959058	0.00615735	8778	tags=64%, list=24%, signal=49%	H2BC11/H2AZ1/H2AX/H2AC8/H2AC7/H3C4/H2BC8/H2BC9/H3C10/H2BC17/H2BC5/H2BC7/H2BC4/CD3EAP/TWISTNB/HDAC2/H2BC12/GTF2H3/TAF1A/H2AJ/HDAC1/POLR2H/CBX3/H2BC21/MTA2/H4C9/H3C8/H4C5/H3-3B/H2AC6/POLR1A/GATAD2A/RBBP7/CAVIN1/TBP/MAPK3/H4C14/TAF1B/ERCC2/POLR1B/MTA3/TTF1/H2AZ2/CHD4/H4C12/MNAT1/H2BU1/H4C8/POLR2K/H3C6/GTF2H1/H2BC13/POLR2E/H2AC14/ERCC3/UBTF/MTA1/POLR1E/H4C4/H2AC20/ZNRD1/H3C13/H3C12/MBD3/CDK7/RBBP4/RR…
REACTOME_RNA_POLYMERASE_I_PROMOTER_ESCAPE	REACTOME_RNA_POLYMERASE_I_PROMOTER_ESCAPE	89	0.700124	1.97188	0.00134953	0.00959058	0.00615735	7166	tags=55%, list=20%, signal=44%	H2BC11/H2AZ1/H2AX/H2AC8/H2AC7/H3C4/H2BC8/H2BC9/H3C10/H2BC17/H2BC5/H2BC7/H2BC4/CD3EAP/TWISTNB/H2BC12/GTF2H3/TAF1A/H2AJ/POLR2H/CBX3/H2BC21/H4C9/H3C8/H4C5/H3-3B/H2AC6/POLR1A/TBP/H4C14/TAF1B/ERCC2/POLR1B/H2AZ2/H4C12/MNAT1/H2BU1/H4C8/POLR2K/H3C6/GTF2H1/H2BC13/POLR2E/H2AC14/ERCC3/UBTF/POLR1E/H4C4/H2AC20
REACTOME_RMTS_METHYLATE_HISTONE_ARGININES	REACTOME_RMTS_METHYLATE_HISTONE_ARGININES	76	0.642835	1.77577	0.00137741	0.00959058	0.00615735	6291	tags=49%, list=17%, signal=40%	H2AZ1/H2AX/H2AC8/H2AC7/H3C4/H2AC13/ACTL6A/H3C10/H2AC11/CDK4/PRMT5/CARM1/PRMT6/H2AJ/PRMT1/SMARCB1/COPRS/WDR5/H4C9/H3C8/H4C5/H2AC6/RBBP7/H2AW/H4C14/H2AC17/PRMT3/SMARCC1/SMARCC2/H2AZ2/SMARCD1/H2AC16/H4C12/H4C8/H3C6/DNMT3A/H2AC14
REACTOME_RHO_GTPASES_ACTIVATE_PKNS	REACTOME_RHO_GTPASES_ACTIVATE_PKNS	92	0.663294	1.87289	0.00134953	0.00959058	0.00615735	6291	tags=55%, list=17%, signal=46%	CDC25C/H2BC11/H2AZ1/H2AX/H2AC8/YWHAG/RHOC/H2AC7/H3C4/H2BC8/H2BC9/SFN/H3C10/H2BC17/H2BC5/H2BC7/YWHAZ/H2BC4/YWHAQ/H2BC12/RAC1/MYH9/H2AJ/PAK1/PPP1R12A/H2BC21/KDM1A/YWHAB/PKN2/H4C9/H3C8/YWHAH/H4C5/H3-3B/H2AC6/PPP1CB/MYL6/PKN1/H4C14/MYL9/YWHAE/PKN3/H2AZ2/H4C12/RHOA/H2BU1/H4C8/H3C6/MYL12B/H2BC13/H2AC14
REACTOME_RHO_GTPASES_ACTIVATE_IQGAPS	REACTOME_RHO_GTPASES_ACTIVATE_IQGAPS	32	0.710353	1.71283	0.0030349	0.0156617	0.0100551	6122	tags=56%, list=17%, signal=47%	IQGAP3/TUBB3/TUBA1B/TUBA1C/TUBB6/TUBA4A/ACTG1/RAC1/TUBB4B/ACTB/CLIP1/TUBAL3/CDH1/TUBA3C/TUBB2A/CTNNB1/TUBB4A/MEN1
REACTOME_RHO_GTPASES_ACTIVATE_FORMINS	REACTOME_RHO_GTPASES_ACTIVATE_FORMINS	140	0.768223	2.28442	0.00127877	0.00959058	0.00615735	5657	tags=69%, list=15%, signal=59%	CDC20/BIRC5/KIF2C/CENPA/PLK1/CDCA8/BUB1B/MAD2L1/NDC80/BUB1/AURKB/SKA1/NUF2/CENPF/ZWINT/CENPU/SPC25/SGO1/SPC24/CENPE/CENPM/CENPI/TUBB3/TUBA1B/PFN2/TUBA1C/DIAPH3/ERCC6L/KNL1/CENPK/SGO2/CENPN/KIF18A/TUBB6/INCENP/CENPH/ITGB1/TUBA4A/RHOC/SPDL1/ZWILCH/CENPO/DSN1/KNTC1/CENPL/NUP37/CENPQ/RANGAP1/KIF2A/RHOD/CKAP5/ACTG1/SKA2/DVL3/BUB3/NUP107/RAC1/TUBB4B/NDE1/ACTB/MAPRE1/DYNLL1/RCC2/XPO1/ZW10/NUP85/CLIP1/DY…
REACTOME_RHO_GTPASE_EFFECTORS	REACTOME_RHO_GTPASE_EFFECTORS	322	0.68272	2.18501	0.00114155	0.00959058	0.00615735	5928	tags=58%, list=16%, signal=49%	CDC20/BIRC5/KIF2C/CENPA/PLK1/CDCA8/BUB1B/MAD2L1/NDC80/BUB1/AURKB/PRC1/SKA1/IQGAP3/NUF2/S100A8/S100A9/CENPF/ZWINT/CENPU/SPC25/SGO1/KIF14/SPC24/CENPE/CDC25C/CENPM/CENPI/TUBB3/TUBA1B/PFN2/TUBA1C/DIAPH3/ERCC6L/KNL1/CENPK/SGO2/H2BC11/CENPN/KIF18A/TUBB6/RHPN2/INCENP/CENPH/ITGB1/H2AZ1/H2AX/H2AC8/YWHAG/TUBA4A/RHOC/H2AC7/H3C4/H2BC8/SPDL1/ARPC1A/H2BC9/SFN/ZWILCH/WASF1/CENPO/H3C10/DSN1/KNTC1/H2BC17/H2BC5/KL…
REACTOME_RESPONSE_TO_METAL_IONS	REACTOME_RESPONSE_TO_METAL_IONS	14	0.80684	1.66488	0.00825083	0.033269	0.0213594	3368	tags=57%, list=9%, signal=52%	MT2A/MT1X/MT1G/MT1A/MT1H/MT1E/MT1F/MT1M
REACTOME_RESPONSE_OF_EIF2AK4_GCN2_TO_AMINO_ACID_DEFICIENCY	REACTOME_RESPONSE_OF_EIF2AK4_GCN2_TO_AMINO_ACID_DEFICIENCY	102	0.531099	1.5189	0.00667557	0.0282583	0.0181424	9992	tags=50%, list=27%, signal=36%	RPL39L/RPS4Y1/TRIB3/EIF2S1/GCN1/EIF2S2/DDIT3/CEBPG/ASNS/RPLP0/RPL35A/RPS26/RPL26L1/CEBPB/RPL35/RPL18A/RPL22L1/RPL27/RPS19/IMPACT/RPL41/RPL8/RPSA/RPL38/RPS7/EIF2AK4/EIF2S3/RPS10/RPS27A/RPS5/UBA52/RPL37/RPL17/RPS15/RPL19/RPL10L/RPS12/RPL36/ATF4/FAU/RPS17/RPS29/RPL3L/RPS2/RPS21/RPL18/ATF2/RPS16/RPL23A/RPS8/RPL5
REACTOME_RESPIRATORY_ELECTRON_TRANSPORT_ATP_SYNTHESIS_BY_CHEMIOSMOTIC_COUPLING_AND_HEAT_PRODUCTION_BY_UNCOUPLING_PROTEINS_	REACTOME_RESPIRATORY_ELECTRON_TRANSPORT_ATP_SYNTHESIS_BY_CHEMIOSMOTIC_COUPLING_AND_HEAT_PRODUCTION_BY_UNCOUPLING_PROTEINS_	112	0.536947	1.55802	0.00393701	0.0190756	0.012247	10526	tags=66%, list=29%, signal=47%	CYCS/ATP5F1B/NDUFS6/ATP5MF/LRPPRC/TIMMDC1/TACO1/NDUFA12/CYC1/SDHA/NDUFB5/NDUFB4/ATP5MC3/UQCRH/UQCRC1/NDUFA9/UQCRFS1/COX6B1/NDUFB3/TRAP1/ATP5PD/ETFA/ACAD9/NDUFB6/COX7A2L/COX5A/SDHB/ATP5PB/NDUFB7/NDUFAB1/COX8A/ATP5F1C/COX5B/NDUFA8/ATP5MC1/NDUFA6/ATP5ME/NDUFS5/ATP5PF/COX6A1/ATP5MG/COX7B/SDHD/NDUFS1/NDUFAF4/COQ10B/NDUFS8/NDUFAF2/NDUFB9/NDUFS3/ECSIT/ATP5PO/NDUFC1/NDUFS4/NDUFS2/NDUFB2/ATP5F1D/NDUFV1/AT…
REACTOME_RESPIRATORY_ELECTRON_TRANSPORT	REACTOME_RESPIRATORY_ELECTRON_TRANSPORT	90	0.582208	1.64262	0.00268817	0.0150121	0.0096381	10683	tags=69%, list=29%, signal=49%	CYCS/NDUFS6/LRPPRC/TIMMDC1/TACO1/NDUFA12/CYC1/SDHA/NDUFB5/NDUFB4/UQCRH/UQCRC1/NDUFA9/UQCRFS1/COX6B1/NDUFB3/TRAP1/ETFA/ACAD9/NDUFB6/COX7A2L/COX5A/SDHB/NDUFB7/NDUFAB1/COX8A/COX5B/NDUFA8/NDUFA6/NDUFS5/COX6A1/COX7B/SDHD/NDUFS1/NDUFAF4/COQ10B/NDUFS8/NDUFAF2/NDUFB9/NDUFS3/ECSIT/NDUFC1/NDUFS4/NDUFS2/NDUFB2/NDUFV1/NUBPL/COX16/NDUFA1/NDUFA11/NDUFS7/NDUFB10/UQCRQ/UQCRC2/NDUFAF3/NDUFA3/ETFB/COX4I1/SCO1/NDUF…
REACTOME_RESOLUTION_OF_SISTER_CHROMATID_COHESION	REACTOME_RESOLUTION_OF_SISTER_CHROMATID_COHESION	126	0.794151	2.32906	0.00130719	0.00959058	0.00615735	5114	tags=68%, list=14%, signal=59%	CDC20/BIRC5/KIF2C/CENPA/CDCA5/PLK1/CDCA8/CCNB2/CCNB1/CDK1/BUB1B/MAD2L1/NDC80/BUB1/AURKB/SKA1/NUF2/CENPF/ZWINT/CENPU/SPC25/SGO1/SPC24/CENPE/CENPM/CENPI/TUBB3/TUBA1B/TUBA1C/ERCC6L/KNL1/CENPK/SGO2/CENPN/KIF18A/TUBB6/INCENP/CENPH/TUBA4A/SPDL1/ZWILCH/CENPO/DSN1/KNTC1/CENPL/NUP37/CENPQ/RANGAP1/KIF2A/CKAP5/SKA2/BUB3/NUP107/TUBB4B/NDE1/MAPRE1/DYNLL1/SMC3/RCC2/XPO1/ZW10/NUP85/CLIP1/SMC1A/DYNC1I1/RAD21/TUB…
REACTOME_RESOLUTION_OF_D_LOOP_STRUCTURES_THROUGH_SYNTHESIS_DEPENDENT_STRAND_ANNEALING_SDSA_	REACTOME_RESOLUTION_OF_D_LOOP_STRUCTURES_THROUGH_SYNTHESIS_DEPENDENT_STRAND_ANNEALING_SDSA_	26	0.807752	1.87268	0.00158479	0.00959058	0.00615735	4153	tags=65%, list=11%, signal=58%	EXO1/RAD51AP1/RAD51/BRCA1/XRCC2/BRIP1/BLM/RMI2/BARD1/DNA2/NBN/RBBP8/BRCA2/RMI1/PALB2/XRCC3/RAD51C
REACTOME_RESOLUTION_OF_D_LOOP_STRUCTURES	REACTOME_RESOLUTION_OF_D_LOOP_STRUCTURES	34	0.768402	1.87436	0.0014881	0.00959058	0.00615735	4153	tags=56%, list=11%, signal=50%	EXO1/RAD51AP1/RAD51/BRCA1/EME1/XRCC2/BRIP1/BLM/RMI2/BARD1/DNA2/NBN/RBBP8/BRCA2/GEN1/RMI1/PALB2/XRCC3/RAD51C
REACTOME_RESOLUTION_OF_AP_SITES_VIA_THE_MULTIPLE_NUCLEOTIDE_PATCH_REPLACEMENT_PATHWAY	REACTOME_RESOLUTION_OF_AP_SITES_VIA_THE_MULTIPLE_NUCLEOTIDE_PATCH_REPLACEMENT_PATHWAY	25	0.808323	1.85139	0.0015873	0.00959058	0.00615735	6591	tags=96%, list=18%, signal=79%	RFC4/FEN1/POLE2/PCNA/RFC2/RFC3/RFC5/RPA3/POLD2/POLE3/POLD1/POLE/LIG1/PARP2/POLD3/RPA1/POLD4/RFC1/POLE4/PARG/APEX1/PARP1/RPA2/ADPRHL2
REACTOME_RESOLUTION_OF_ABASIC_SITES_AP_SITES_	REACTOME_RESOLUTION_OF_ABASIC_SITES_AP_SITES_	38	0.720861	1.79771	0.00146843	0.00959058	0.00615735	6615	tags=82%, list=18%, signal=67%	RFC4/FEN1/POLE2/PCNA/RFC2/RFC3/RFC5/UNG/RPA3/POLD2/POLE3/POLD1/POLE/LIG1/PARP2/TDG/POLD3/LIG3/RPA1/MBD4/POLD4/RFC1/SMUG1/POLE4/PARG/APEX1/PARP1/PNKP/RPA2/ADPRHL2/MUTYH
REACTOME_REPRODUCTION	REACTOME_REPRODUCTION	143	0.620179	1.84722	0.00127389	0.00959058	0.00615735	6451	tags=46%, list=18%, signal=38%	RAD51/BRCA1/LMNB1/ZP3/H2BC11/CATSPER1/MND1/H2AZ1/H2AX/H2AC8/H2AC7/H3C4/H2BC8/BLM/H2BC9/PSMC3IP/CDK2/H3C10/H2BC17/H2BC5/RPA3/B4GALT1/POT1/SMC1B/H2BC7/CDK4/HSPA2/H2BC4/NBN/RBBP8/H2BC12/BRCA2/SMC3/ACD/H2AJ/SMC1A/RAD21/SUN1/H2BC21/SYCP2/H4C9/H3C8/H4C5/H3-3B/STAG1/H2AC6/RPA1/DMC1/TEX15/LMNA/RAD51C/STAG3/H4C14/H2AZ2/TOP3A/H4C12/ATR/H2BU1/H4C8/H3C6/SUN2/H2BC13/CD9/H2AC14/SYCE2/RPA2
REACTOME_REGULATION_OF_TP53_ACTIVITY_THROUGH_PHOSPHORYLATION	REACTOME_REGULATION_OF_TP53_ACTIVITY_THROUGH_PHOSPHORYLATION	92	0.689498	1.94688	0.00134953	0.00959058	0.00615735	8206	tags=74%, list=22%, signal=58%	TPX2/CCNA2/AURKB/EXO1/AURKA/CHEK1/RFC4/BRCA1/BRIP1/CDK5R1/BLM/CDK2/TOPBP1/RFC2/RFC3/RMI2/RFC5/RPA3/BARD1/TAF6/DNA2/NBN/RBBP8/SSRP1/SUPT16H/CHEK2/CCNA1/TAF13/RHNO1/NOC2L/RMI1/PRKAA2/UBC/TAF2/DYRK2/CDK5/PRKAB2/CSNK2A1/RPA1/TBP/NUAK1/TOP3A/TAF7L/MAPK11/ATR/MAPK14/TAF5/HUS1/TAF11/PLK3/CSNK2A2/RAD9A/WRN/TAF9/RPA2/MAPKAPK5/PRKAG1/CSNK2B/PRKAA1/RPS27A/TAF15/UBA52/HIPK2/TAF4/MRE11/RAD1/RAD9B/TP53RK
REACTOME_REGULATION_OF_TP53_ACTIVITY	REACTOME_REGULATION_OF_TP53_ACTIVITY	160	0.656611	1.96787	0.00125786	0.00959058	0.00615735	8527	tags=71%, list=23%, signal=55%	TPX2/CCNA2/CDK1/AURKB/EXO1/AURKA/CHEK1/RFC4/BRCA1/CDKN2A/BRIP1/CDK5R1/BLM/CDK2/TOPBP1/RFC2/RFC3/RMI2/RFC5/RPA3/BARD1/PPP1R13L/TAF6/PRMT5/DNA2/TP63/NBN/RBBP8/HDAC2/PIP4K2A/RFFL/SSRP1/PML/SUPT16H/CHEK2/CCNA1/TAF13/RHNO1/NOC2L/PIP4K2C/RMI1/PRKAA2/HDAC1/UBC/TAF2/MTA2/DYRK2/CDK5/KMT5A/PPP2R1B/RNF34/GATAD2A/RBBP7/PRKAB2/CSNK2A1/RPA1/AKT2/TBP/NUAK1/TTC5/ZNF385A/BRPF1/PPP2CA/POU4F1/RICTOR/CHD4/TOP3A/MTOR…
REACTOME_REGULATION_OF_RUNX3_EXPRESSION_AND_ACTIVITY	REACTOME_REGULATION_OF_RUNX3_EXPRESSION_AND_ACTIVITY	55	0.764445	2.00655	0.00143678	0.00959058	0.00615735	8072	tags=93%, list=22%, signal=72%	CDKN2A/PSMD2/PSMB9/PSMD11/PSMD14/PSMC2/PSMA5/PSMB3/PSMD1/PSMC4/PSME3/PSMC1/PSMD3/PSMD8/PSMB2/SMURF1/SEM1/PSMD7/PSMD12/UBC/PSMB5/PSMA7/PSME2/PSMC3/PSMB7/PSMB1/PSMD10/PSMA6/PSMB8/PSMC5/PSMC6/PSMA2/PSMB4/PSMD4/PSMD9/SRC/PSMA4/PSMB6/PSMD13/PSMB10/TGFB1/PSMD6/PSMA1/CBFB/RPS27A/PSME1/PSMD5/SMURF2/UBA52/EP300/PSMA3
REACTOME_REGULATION_OF_RUNX2_EXPRESSION_AND_ACTIVITY	REACTOME_REGULATION_OF_RUNX2_EXPRESSION_AND_ACTIVITY	73	0.721115	1.97272	0.00138889	0.00959058	0.00615735	4815	tags=64%, list=13%, signal=56%	TWIST1/SKP2/PSMD2/MSX2/STAT1/PSMB9/DLX5/DLX6/PSMD11/PSMD14/PSMC2/PSMA5/PSMB3/PSMD1/PSMC4/PSME3/PSMC1/PSMD3/PSMD8/PSMB2/SMURF1/SEM1/PSMD7/PSMD12/UBC/PSMB5/PSMA7/PSME2/PSMC3/PSMB7/PSMB1/PSMD10/PSMA6/NKX3-2/PSMB8/GSK3B/PSME4/PSMC5/PSMC6/PSMA2/RUNX2/CUL1/PSMB4/PSMD4/PSMD9/PSMA4/PSMB6
REACTOME_REGULATION_OF_RAS_BY_GAPS	REACTOME_REGULATION_OF_RAS_BY_GAPS	68	0.731801	1.98697	0.00138313	0.00959058	0.00615735	7728	tags=79%, list=21%, signal=63%	PSMD2/SPRED3/NRAS/PSMB9/PSMD11/RASAL2/PSMD14/PSMC2/PSMA5/PSMB3/PSMD1/PSMC4/PSME3/PSMC1/PSMD3/PSMD8/PSMB2/SEM1/PSMD7/PSMD12/UBC/PSMB5/PSMA7/PSME2/PSMC3/PSMB7/PSMB1/PSMD10/PSMA6/KRAS/PSMB8/PSME4/PSMC5/PSMC6/PSMA2/PSMB4/PSMD4/PSMD9/PSMA4/PSMB6/RASA3/RASAL1/PSMD13/PSMB10/RASA1/PSMD6/PSMA1/HRAS/RPS27A/PSME1/CUL3/PSMD5/UBA52/NF1
REACTOME_REGULATION_OF_PTEN_STABILITY_AND_ACTIVITY	REACTOME_REGULATION_OF_PTEN_STABILITY_AND_ACTIVITY	69	0.698194	1.90733	0.00137552	0.00959058	0.00615735	7646	tags=75%, list=21%, signal=60%	PSMD2/PSMB9/PSMD11/PSMD14/PSMC2/NEDD4/PSMA5/PSMB3/PSMD1/PSMC4/PSME3/PSMC1/PSMD3/PSMD8/PSMB2/SEM1/PSMD7/PSMD12/UBC/PSMB5/PSMA7/PSME2/PSMC3/PSMB7/PSMB1/PSMD10/PSMA6/PSMB8/PSME4/CSNK2A1/PSMC5/AKT2/PSMC6/PSMA2/PSMB4/PSMD4/PSMD9/PSMA4/PSMB6/PSMD13/CSNK2A2/PSMB10/PSMD6/STUB1/FRK/PSMA1/CSNK2B/RPS27A/PSME1/PSMD5/MKRN1/UBA52
REACTOME_REGULATION_OF_PTEN_GENE_TRANSCRIPTION	REACTOME_REGULATION_OF_PTEN_GENE_TRANSCRIPTION	61	0.624706	1.6756	0.00140449	0.00959058	0.00615735	8855	tags=69%, list=24%, signal=52%	EZH2/SNAI1/PPARG/SNAI2/HDAC2/CBX2/HDAC1/SUZ12/MTA2/KDM1A/RHEB/GATAD2A/RBBP7/EED/RRAGC/RPTOR/RNF2/MAPK3/PHC2/MTA3/CBX4/CHD4/MTOR/CBX6/MAPK1/BMI1/REST/RCOR1/SALL4/MTA1/LAMTOR4/MLST8/SLC38A9/MAF1/HDAC3/ATN1/LAMTOR1/MBD3/RBBP4/LAMTOR3/CBX8/HDAC7
REACTOME_REGULATION_OF_PLK1_ACTIVITY_AT_G2_M_TRANSITION	REACTOME_REGULATION_OF_PLK1_ACTIVITY_AT_G2_M_TRANSITION	87	0.671714	1.88206	0.00135318	0.00959058	0.00615735	7646	tags=68%, list=21%, signal=54%	PLK1/NEK2/CCNB2/CCNB1/CDK1/AURKA/PLK4/YWHAG/TUBA4A/TUBB/BORA/TUBG1/CKAP5/HSP90AA1/OPTN/HAUS2/TUBB4B/NDE1/NEDD1/MAPRE1/DYNLL1/HAUS6/CEP72/PPP1R12A/UBC/HAUS5/CSNK1E/CEP152/DYNC1I2/CEP41/HAUS1/PPP1CB/RAB8A/CEP78/CEP250/CUL1/HAUS8/DYNC1H1/DCTN2/AJUBA/CEP135/YWHAE/CEP76/CDK5RAP2/PPP2R1A/TUBB4A/CENPJ/CEP131/ODF2/TUBA1A/SSNA1/DCTN3/ACTR1A/RPS27A/CETN2/CEP164/HAUS3/CLASP1/UBA52
REACTOME_REGULATION_OF_MRNA_STABILITY_BY_PROTEINS_THAT_BIND_AU_RICH_ELEMENTS	REACTOME_REGULATION_OF_MRNA_STABILITY_BY_PROTEINS_THAT_BIND_AU_RICH_ELEMENTS	87	0.716571	2.00775	0.00135318	0.00959058	0.00615735	8072	tags=82%, list=22%, signal=64%	PSMD2/EIF4G1/HSPA1A/PSMB9/YWHAZ/PSMD11/PSMD14/HSPA8/PSMC2/PSMA5/PSMB3/PSMD1/PSMC4/PSME3/PSMC1/SET/XPO1/PSMD3/PSMD8/PSMB2/SEM1/HSPB1/PSMD7/PSMD12/UBC/PSMB5/KHSRP/PSMA7/EXOSC2/PSME2/TNPO1/PSMC3/PSMB7/YWHAB/PSMB1/PSMD10/PSMA6/PRKCA/PSMB8/PSME4/PSMC5/EXOSC9/PSMC6/PSMA2/PSMB4/PSMD4/PSMD9/HNRNPD/EXOSC4/PSMA4/PSMB6/XRN1/EXOSC3/EXOSC5/MAPK11/DIS3/PSMD13/MAPK14/ELAVL1/PABPC1/PSMB10/PSMD6/PSMA1/DCP1A/RPS27…
REACTOME_REGULATION_OF_LIPID_METABOLISM_BY_PPARALPHA	REACTOME_REGULATION_OF_LIPID_METABOLISM_BY_PPARALPHA	118	0.515049	1.50684	0.00651042	0.0277252	0.0178001	8202	tags=48%, list=22%, signal=38%	ANGPTL4/TXNRD1/FHL2/PLIN2/G0S2/PPARG/TRIB3/TNFRSF21/HMGCS1/MED10/GRHL1/NR1D1/NPAS2/CARM1/HELZ2/FADS1/MED15/MED1/CDK8/TBL1XR1/NCOA3/AHR/HMGCR/TGS1/NFYA/MED27/MED6/MED8/MED14/TBL1X/NCOA6/MED20/ABCA1/MED21/ANKRD1/MED30/MTF1/SP1/CCNC/MED18/MED24/GLIPR1/MED19/MED22/ME1/THRAP3/SIN3A/NCOR2/TIAM2/MED28/EP300/MED17/CDK19/HDAC3/MED12/SREBF2/MED23
REACTOME_REGULATION_OF_HSF1_MEDIATED_HEAT_SHOCK_RESPONSE	REACTOME_REGULATION_OF_HSF1_MEDIATED_HEAT_SHOCK_RESPONSE	82	0.736356	2.04943	0.00137174	0.00959058	0.00615735	7254	tags=73%, list=20%, signal=59%	FKBP4/NDC1/HSPA6/NUP155/NUP205/TNFRSF21/HSPA1A/RPA3/NUP37/HSPA1B/DNAJB1/HSPA2/HSPA4L/NUP62/HSPA8/BAG2/NUP107/HSPA13/NUP54/NUP210/DNAJC2/HSF1/HSPB1/HSPH1/NUP153/NUP85/DNAJB6/RAE1/SERPINH1/POM121/BAG4/NUP93/HSPA14/POM121C/GSK3B/HSPA4/NUP50/RPA1/NUP188/DEDD2/SEC13/MAPK3/BAG5/NUP160/NUP43/YWHAE/HSPA9/BAG3/MRPL18/SEH1L/ATR/COL4A6/NUP42/MAPK1/DNAJC7/RPA2/HSPA5/NUP98/HIKESHI/ST13
REACTOME_REGULATION_OF_GLUCOKINASE_BY_GLUCOKINASE_REGULATORY_PROTEIN	REACTOME_REGULATION_OF_GLUCOKINASE_BY_GLUCOKINASE_REGULATORY_PROTEIN	32	0.750156	1.8088	0.0030349	0.0156617	0.0100551	5762	tags=69%, list=16%, signal=58%	NDC1/NUP155/NUP205/NUP37/NUP62/NUP107/NUP54/NUP210/NUP153/NUP85/RAE1/POM121/NUP93/POM121C/NUP50/NUP188/SEC13/GCKR/NUP160/NUP43/SEH1L/NUP42
REACTOME_REGULATION_OF_EXPRESSION_OF_SLITS_AND_ROBOS	REACTOME_REGULATION_OF_EXPRESSION_OF_SLITS_AND_ROBOS	172	0.585831	1.76739	0.00125313	0.00959058	0.00615735	8337	tags=53%, list=23%, signal=41%	RPL39L/RPS4Y1/PSMD2/EIF4G1/PSMB9/EIF4A3/PSMD11/PSMD14/PSMC2/PSMA5/PSMB3/PSMD1/PSMC4/PSME3/DAG1/PSMC1/PSMD3/PSMD8/PSMB2/SEM1/PSMD7/PSMD12/NCBP2/UBC/CUL2/PSMB5/PSMA7/PSME2/PSMC3/PSMB7/PSMB1/NCBP1/MAGOHB/ROBO1/MAGOH/PSMD10/PSMA6/UPF3B/PSMB8/ELOC/RPLP0/PSME4/PSMC5/LHX2/PSMC6/RPL35A/PSMA2/PSMB4/PSMD4/PSMD9/RPS26/RPL26L1/PSMA4/PSMB6/ETF1/RPL35/RPL18A/RPL22L1/RPL27/USP33/PSMD13/ELOB/RPS19/PABPC1/PSMB10/…
REACTOME_REGULATION_OF_CHOLESTEROL_BIOSYNTHESIS_BY_SREBP_SREBF_	REACTOME_REGULATION_OF_CHOLESTEROL_BIOSYNTHESIS_BY_SREBP_SREBF_	55	0.609585	1.60007	0.00287356	0.0154124	0.0098951	5382	tags=45%, list=15%, signal=39%	ELOVL6/SEC23A/RAN/HMGCS1/KPNB1/CARM1/SCD/DHCR7/HELZ2/MED1/SQLE/TBL1XR1/MBTPS2/CYP51A1/HMGCR/FDPS/TGS1/NFYA/TBL1X/NCOA6/SEC24A/SEC24D/SEC24C/MTF1/SP1
REACTOME_RECYCLING_PATHWAY_OF_L1	REACTOME_RECYCLING_PATHWAY_OF_L1	49	0.647967	1.66512	0.00145985	0.00959058	0.00615735	5774	tags=51%, list=16%, signal=43%	KIF4A/TUBB3/TUBA1B/TUBA1C/TUBB6/TUBA4A/L1CAM/AP2M1/DNM1/AP2S1/ACTG1/RDX/TUBB4B/AP2A1/ACTB/AP2B1/RPS6KA4/TUBAL3/TUBA3C/CLTC/TUBB2A/SRC/TUBB4A/EZR/MAPK1
REACTOME_RECRUITMENT_OF_NUMA_TO_MITOTIC_CENTROSOMES	REACTOME_RECRUITMENT_OF_NUMA_TO_MITOTIC_CENTROSOMES	95	0.655674	1.85461	0.00135318	0.00959058	0.00615735	7616	tags=62%, list=21%, signal=49%	PLK1/NEK2/CDK1/PLK4/TUBB3/TUBA1B/TUBA1C/TUBB6/YWHAG/TUBA4A/TUBB/TUBG1/MZT1/CKAP5/HSP90AA1/HAUS2/TUBB4B/NDE1/NEDD1/MAPRE1/DYNLL1/HAUS6/CEP72/MZT2A/TUBAL3/HAUS5/CSNK1E/CEP152/TUBA3C/DYNC1I2/CEP41/HAUS1/CEP78/CEP250/HAUS8/DYNC1H1/TUBB2A/MZT2B/DCTN2/CEP135/YWHAE/NME7/CEP76/CDK5RAP2/PPP2R1A/TUBB4A/CENPJ/CEP131/ODF2/TUBGCP3/TUBA1A/SSNA1/DCTN3/ACTR1A/CETN2/TUBGCP2/CEP164/HAUS3/CLASP1
REACTOME_RECRUITMENT_OF_MITOTIC_CENTROSOME_PROTEINS_AND_COMPLEXES	REACTOME_RECRUITMENT_OF_MITOTIC_CENTROSOME_PROTEINS_AND_COMPLEXES	81	0.64955	1.80967	0.0013624	0.00959058	0.00615735	7819	tags=67%, list=21%, signal=53%	PLK1/NEK2/CDK1/PLK4/YWHAG/TUBA4A/TUBB/TUBG1/MZT1/CKAP5/HSP90AA1/HAUS2/TUBB4B/NDE1/NEDD1/MAPRE1/DYNLL1/HAUS6/CEP72/MZT2A/HAUS5/CSNK1E/CEP152/DYNC1I2/CEP41/HAUS1/CEP78/CEP250/HAUS8/DYNC1H1/MZT2B/DCTN2/CEP135/YWHAE/NME7/CEP76/CDK5RAP2/PPP2R1A/TUBB4A/CENPJ/CEP131/ODF2/TUBGCP3/TUBA1A/SSNA1/DCTN3/ACTR1A/CETN2/TUBGCP2/CEP164/HAUS3/CDK11B/CLASP1/TUBGCP4
REACTOME_RECOGNITION_OF_DNA_DAMAGE_BY_PCNA_CONTAINING_REPLICATION_COMPLEX	REACTOME_RECOGNITION_OF_DNA_DAMAGE_BY_PCNA_CONTAINING_REPLICATION_COMPLEX	30	0.78533	1.87609	0.00153139	0.00959058	0.00615735	5285	tags=73%, list=14%, signal=63%	DTL/RFC4/POLE2/PCNA/RFC2/RFC3/RFC5/RPA3/POLD2/USP1/POLE3/POLD1/POLE/UBC/CUL4B/RAD18/POLD3/RPA1/POLD4/DDB1/RFC1/POLE4
REACTOME_RECOGNITION_AND_ASSOCIATION_OF_DNA_GLYCOSYLASE_WITH_SITE_CONTAINING_AN_AFFECTED_PURINE	REACTOME_RECOGNITION_AND_ASSOCIATION_OF_DNA_GLYCOSYLASE_WITH_SITE_CONTAINING_AN_AFFECTED_PURINE	56	0.715418	1.88506	0.00143266	0.00959058	0.00615735	7392	tags=55%, list=20%, signal=44%	NEIL3/H2BC11/H2AZ1/H2AX/H2AC8/H2AC7/H2BC8/H2BC9/H2BC17/H2BC5/POT1/H2BC7/H2BC4/H2BC12/ACD/H2AJ/H2BC21/H4C9/H4C5/H2AC6/H4C14/H2AZ2/H4C12/H2BU1/H4C8/H2BC13/H2AC14/MUTYH/H4C4/H2AC20/TINF2
REACTOME_RAB_GEFS_EXCHANGE_GTP_FOR_GDP_ON_RABS	REACTOME_RAB_GEFS_EXCHANGE_GTP_FOR_GDP_ON_RABS	89	0.544458	1.53345	0.00674764	0.0284621	0.0182733	9984	tags=61%, list=27%, signal=44%	RAB32/RIN1/RAB27B/RAB10/RAB6B/DENND5B/RAB7A/RAB31/RAB35/RAB3IL1/DENND1A/SBF2/ANKRD27/ULK1/GDI1/RAB8A/RAB5C/AKT2/CHM/RAB39A/GDI2/RAB6A/CCZ1/CCZ1B/YWHAE/RAB8B/RGP1/CHML/RIC1/RAB1B/RAB1A/RIN2/RAB18/RAB38/DENND4C/RAB3GAP1/DENND2C/DENND6A/TRAPPC10/RAB9A/SBF1/RAB5A/HPS4/AKT1/TRAPPC11/RAB12/TRAPPC3/RAB21/TRAPPC8/ALS2/RAB13/DENND5A/RABGEF1/RAB14
REACTOME_PYRIMIDINE_SALVAGE	REACTOME_PYRIMIDINE_SALVAGE	11	0.839059	1.61802	0.0103093	0.0402062	0.0258132	2108	tags=45%, list=6%, signal=43%	CDA/TK1/UCK2/UPP1/DCK
REACTOME_PTEN_REGULATION	REACTOME_PTEN_REGULATION	139	0.652367	1.93485	0.001287	0.00959058	0.00615735	8947	tags=74%, list=24%, signal=56%	EZH2/SNAI1/PPARG/PSMD2/SNAI2/PSMB9/PSMD11/PSMD14/HDAC2/PSMC2/NEDD4/PSMA5/PSMB3/PSMD1/CBX2/PSMC4/PSME3/PML/PSMC1/PSMD3/PSMD8/PSMB2/SEM1/PSMD7/PSMD12/HDAC1/UBC/PSMB5/MOV10/PSMA7/SUZ12/PSME2/MTA2/KDM1A/PSMC3/PSMB7/PSMB1/PSMD10/PSMA6/AGO2/RHEB/PSMB8/GATAD2A/RBBP7/PSME4/CSNK2A1/PSMC5/AKT2/EED/RRAGC/PSMC6/RPTOR/PSMA2/RNF2/PSMB4/PSMD4/PSMD9/MAPK3/PHC2/PSMA4/PSMB6/MTA3/CBX4/CHD4/MTOR/PSMD13/CBX6/MAPK1/BM…
REACTOME_PROTEIN_UBIQUITINATION	REACTOME_PROTEIN_UBIQUITINATION	79	0.726326	2.01974	0.00136612	0.00959058	0.00615735	7205	tags=67%, list=20%, signal=54%	UBE2C/UBE2S/UBE2T/H2BC11/H2BC8/H2BC9/PCNA/PRKDC/BCL10/UBE2E3/H2BC17/H2BC5/UBA6/HLTF/H2BC7/H2BC4/CDC34/H2BC12/USP5/UBE2Z/UCHL3/UBC/OTULIN/LEO1/UBE2D1/RAD18/UBE2H/UBE2R2/UBE2K/UBE2V2/UBE2L3/UBE2Q2/DERL1/RNF40/UBE2N/UBE2G1/VCP/UBA1/UBE2E1/HLA-A/UBE2D3/CDC73/UBE2A/USP9X/H2BC13/PEX10/PEX12/PAF1/PEX5/RTF1/RNF144A/RNF20/RPS27A
REACTOME_PROTEIN_FOLDING	REACTOME_PROTEIN_FOLDING	102	0.612648	1.75212	0.00133511	0.00959058	0.00615735	6239	tags=49%, list=17%, signal=41%	CCNE1/SPHK1/TUBB3/GNG4/TUBA1B/TUBA1C/TUBB6/CCT5/TUBA4A/CCT6A/CCT4/CCNE2/TCP1/GNB4/GNAI3/TUBB4B/CCT2/ACTB/FKBP9/CCT7/CCT8/PFDN4/NOP56/GNG12/CCT3/GNB2/TUBAL3/PFDN2/VBP1/GNB1/TUBA3C/GNG10/CSNK2A1/ARFGEF2/ARL2/TBCB/GBA/DCAF7/TUBB2A/WRAP53/GNAI2/XRN2/AP3M1/TUBB4A/FBXO6/TBCA/GNGT1/PFDN6/CSNK2A2/SKIV2L
REACTOME_PROGRAMMED_CELL_DEATH	REACTOME_PROGRAMMED_CELL_DEATH	180	0.651154	1.9818	0.00122249	0.00959058	0.00615735	7793	tags=71%, list=21%, signal=56%	PMAIP1/DSP/DSG2/CLSPN/CDKN2A/LMNB1/E2F1/GZMB/PLEC/YWHAG/PSMD2/HMGB2/SFN/OPA1/PSMB9/PAK2/DSG3/CYCS/BID/STK24/YWHAZ/PSMD11/BIRC3/TP63/PSMD14/BCL2L1/YWHAQ/TICAM1/PSMC2/PSMA5/ARHGAP10/PSMB3/AVEN/PSMD1/KPNB1/PSMC4/FADD/H1-4/TFDP1/PSME3/DYNLL1/PSMC1/PSMD3/UNC5B/PSMD8/H1-2/PSMB2/H1-0/SEM1/PSMD7/H1-3/KPNA1/CD14/PSMD12/UBC/DNM1L/PSMB5/PSMA7/PSME2/BIRC2/NMT1/DIABLO/CASP3/PSMC3/PSMB7/YWHAB/PSMB1/CDH1/UACA/P…
REACTOME_PROCESSIVE_SYNTHESIS_ON_THE_LAGGING_STRAND	REACTOME_PROCESSIVE_SYNTHESIS_ON_THE_LAGGING_STRAND	15	0.852003	1.78989	0.00162602	0.00959058	0.00615735	4513	tags=93%, list=12%, signal=82%	FEN1/PRIM1/PCNA/RPA3/POLD2/PRIM2/POLA2/DNA2/POLD1/LIG1/POLD3/POLA1/RPA1/POLD4
REACTOME_PROCESSIVE_SYNTHESIS_ON_THE_C_STRAND_OF_THE_TELOMERE	REACTOME_PROCESSIVE_SYNTHESIS_ON_THE_C_STRAND_OF_THE_TELOMERE	19	0.764264	1.67251	0.00807754	0.0327368	0.0210177	4513	tags=68%, list=12%, signal=60%	FEN1/BLM/PCNA/RPA3/POLD2/POT1/DNA2/POLD1/LIG1/ACD/POLD3/RPA1/POLD4
REACTOME_PROCESSING_OF_DNA_DOUBLE_STRAND_BREAK_ENDS	REACTOME_PROCESSING_OF_DNA_DOUBLE_STRAND_BREAK_ENDS	98	0.746828	2.12694	0.00132979	0.00959058	0.00615735	7968	tags=73%, list=22%, signal=58%	CCNA2/EXO1/CLSPN/CHEK1/RFC4/BRCA1/H2BC11/BRIP1/H2AX/H2BC8/TIMELESS/BLM/H2BC9/CDK2/TOPBP1/RFC2/RFC3/RMI2/RFC5/H2BC17/H2BC5/RPA3/BARD1/H2BC7/H2BC4/DNA2/NSD2/NBN/RBBP8/H2BC12/RNF168/CCNA1/TIPIN/PPP4C/RHNO1/RMI1/UBC/H2BC21/SUMO2/RNF4/H4C9/H4C5/UBE2V2/RPA1/PPP4R2/UBE2N/BRCC3/H4C14/MDC1/TOP3A/BABAM1/H4C12/ATR/H2BU1/H4C8/HUS1/SUMO1/H2BC13/TP53BP1/RAD9A/WRN/RPA2/SIRT6/BABAM2/H4C4/RPS27A/UBE2I/UBA52/PIAS4…
REACTOME_PROCESSING_OF_CAPPED_INTRONLESS_PRE_MRNA	REACTOME_PROCESSING_OF_CAPPED_INTRONLESS_PRE_MRNA	28	0.736674	1.73597	0.00311526	0.0160036	0.0102747	7924	tags=82%, list=22%, signal=64%	SNRPB/CSTF2/SNRPG/SLBP/CPSF4/CPSF3/SNRPF/NCBP2/FIP1L1/NCBP1/CPSF2/ZNF473/NUDT21/LSM11/CSTF3/SNRPD3/CLP1/SYMPK/SNRPE/LSM10/CPSF1/CPSF7/CSTF2T
REACTOME_PROCESSING_OF_CAPPED_INTRON_CONTAINING_PRE_MRNA	REACTOME_PROCESSING_OF_CAPPED_INTRON_CONTAINING_PRE_MRNA	242	0.670137	2.08569	0.00120337	0.00959058	0.00615735	8153	tags=70%, list=22%, signal=55%	NDC1/ALYREF/NUP155/NUP205/EIF4A3/NUP37/WBP11/YBX1/SNRPB/SNRPD1/NUP62/PRPF4/HSPA8/PPIH/CSTF2/FYTTD1/EFTUD2/PPIL1/NUP107/SNRPA1/NUP54/LSM5/NUP210/SNRPG/SLBP/BUD31/SNRPD2/THOC3/PHF5A/CPSF4/SRSF9/CPSF3/DDX39A/SF3B6/NUP153/NUP85/SNRPF/SNRNP40/NCBP2/POLR2J/POLR2H/PRPF19/FIP1L1/PRPF40A/BCAS2/CTNNBL1/DDX23/PTBP1/SNRPC/SMNDC1/RAE1/U2AF2/POM121/PUF60/SNW1/NCBP1/ZCRB1/HNRNPR/U2SURP/MAGOHB/CHERP/SART1/MAGOH/…
REACTOME_PRE_NOTCH_EXPRESSION_AND_PROCESSING	REACTOME_PRE_NOTCH_EXPRESSION_AND_PROCESSING	118	0.58714	1.71776	0.00130208	0.00959058	0.00615735	8088	tags=47%, list=22%, signal=37%	E2F1/H2BC11/H2AZ1/H2AX/H2AC8/H2AC7/H3C4/H2BC8/H2BC9/H3C10/ST3GAL4/H2BC17/NOTCH3/H2BC5/B4GALT1/H2BC7/POFUT1/H2BC4/H2BC12/TFDP1/E2F3/H2AJ/MOV10/ATP2A2/H2BC21/SNW1/H4C9/H3C8/H4C5/TMED2/AGO2/H3-3B/H2AC6/NOTCH2/RAB6A/H4C14/H2AZ2/H4C12/H2BU1/H4C8/H3C6/H2BC13/H2AC14/PRKCI/RFNG/MAML2/SIRT6/H4C4/MAMLD1/ATP2A1/H2AC20/AGO1/SEL1L/EP300/CCND1/H3C13
REACTOME_PRC2_METHYLATES_HISTONES_AND_DNA	REACTOME_PRC2_METHYLATES_HISTONES_AND_DNA	71	0.732824	1.99796	0.00140056	0.00959058	0.00615735	6291	tags=56%, list=17%, signal=47%	H2BC11/EZH2/H2AZ1/H2AX/H2AC8/H2AC7/H3C4/H2BC8/H2BC9/H3C10/H2BC17/H2BC5/DNMT3B/PHF19/H2BC7/H2BC4/H2BC12/DNMT1/H2AJ/SUZ12/H2BC21/H4C9/H3C8/H4C5/H3-3B/H2AC6/RBBP7/EED/H4C14/MTF2/H2AZ2/JARID2/H4C12/H2BU1/H4C8/H3C6/DNMT3A/H2BC13/AEBP2/H2AC14
REACTOME_POSTMITOTIC_NUCLEAR_PORE_COMPLEX_NPC_REFORMATION	REACTOME_POSTMITOTIC_NUCLEAR_PORE_COMPLEX_NPC_REFORMATION	27	0.766203	1.78702	0.00314465	0.0160196	0.0102849	7222	tags=85%, list=20%, signal=68%	NDC1/NUP155/NUP205/RAN/RCC1/NUP37/RANGAP1/NUP62/KPNB1/NUP107/NUP54/NUP85/TNPO1/POM121/NUP93/NUP188/SEC13/NUP160/NUP43/SEH1L/SUMO1/NUP98/UBE2I
REACTOME_POST_CHAPERONIN_TUBULIN_FOLDING_PATHWAY	REACTOME_POST_CHAPERONIN_TUBULIN_FOLDING_PATHWAY	23	0.720193	1.63582	0.00793651	0.0322751	0.0207213	5615	tags=57%, list=15%, signal=48%	TUBB3/TUBA1B/TUBA1C/TUBB6/TUBA4A/TUBB4B/TUBAL3/TUBA3C/ARL2/TBCB/TUBB2A/TUBB4A/TBCA
REACTOME_POSITIVE_EPIGENETIC_REGULATION_OF_RRNA_EXPRESSION	REACTOME_POSITIVE_EPIGENETIC_REGULATION_OF_RRNA_EXPRESSION	104	0.69262	1.99111	0.00132626	0.00959058	0.00615735	8778	tags=66%, list=24%, signal=51%	H2BC11/H2AZ1/H2AX/H2AC8/H2AC7/H3C4/H2BC8/H2BC9/H3C10/H2BC17/H2BC5/H2BC7/DEK/H2BC4/DDX21/CD3EAP/TWISTNB/HDAC2/H2BC12/ACTB/TAF1A/H2AJ/HDAC1/POLR2H/CBX3/H2BC21/MTA2/H4C9/H3C8/H4C5/H3-3B/H2AC6/GSK3B/POLR1A/BAZ1B/GATAD2A/RBBP7/TBP/H4C14/TAF1B/POLR1B/MTA3/TTF1/H2AZ2/CHD4/H4C12/SMARCA5/H2BU1/H4C8/POLR2K/H3C6/H2BC13/POLR2E/H2AC14/MTA1/POLR1E/H4C4/H2AC20/EP300/ZNRD1/H3C13/H3C12/MBD3/RBBP4/MYO1C/H3C7/MYBBP…
REACTOME_POLYMERASE_SWITCHING_ON_THE_C_STRAND_OF_THE_TELOMERE	REACTOME_POLYMERASE_SWITCHING_ON_THE_C_STRAND_OF_THE_TELOMERE	26	0.785035	1.82002	0.00158479	0.00959058	0.00615735	5014	tags=73%, list=14%, signal=63%	RFC4/DSCC1/PRIM1/PCNA/RFC2/RFC3/RFC5/POLD2/POT1/PRIM2/POLA2/POLD1/ACD/CHTF18/POLD3/POLA1/POLD4/CHTF8/RFC1
REACTOME_POLYMERASE_SWITCHING	REACTOME_POLYMERASE_SWITCHING	14	0.863511	1.78181	0.00165017	0.00966932	0.00620791	5014	tags=100%, list=14%, signal=86%	RFC4/PRIM1/PCNA/RFC2/RFC3/RFC5/POLD2/PRIM2/POLA2/POLD1/POLD3/POLA1/POLD4/RFC1
REACTOME_POLO_LIKE_KINASE_MEDIATED_EVENTS	REACTOME_POLO_LIKE_KINASE_MEDIATED_EVENTS	16	0.8838	1.87072	0.00162866	0.00959058	0.00615735	279	tags=56%, list=1%, signal=56%	MYBL2/FOXM1/PLK1/CCNB2/CCNB1/CENPF/PKMYT1/CDC25C/CDC25A
REACTOME_PHOSPHORYLATION_OF_THE_APC_C	REACTOME_PHOSPHORYLATION_OF_THE_APC_C	20	0.779492	1.71828	0.00484653	0.0220457	0.0141538	7243	tags=75%, list=20%, signal=60%	UBE2C/PLK1/CCNB1/CDK1/UBE2S/CDC27/UBE2D1/ANAPC11/ANAPC1/UBE2E1/ANAPC7/ANAPC5/ANAPC10/CDC26/CDC23
REACTOME_PERK_REGULATES_GENE_EXPRESSION	REACTOME_PERK_REGULATES_GENE_EXPRESSION	32	0.678568	1.63618	0.00455235	0.0210701	0.0135275	7054	tags=59%, list=19%, signal=48%	CXCL8/IGFBP1/EIF2S1/EIF2S2/DDIT3/CCL2/CEBPG/ASNS/KHSRP/EXOSC2/NFYA/EXOSC9/EXOSC4/CEBPB/EXOSC3/EXOSC5/DIS3/HSPA5/EIF2S3
REACTOME_PCP_CE_PATHWAY	REACTOME_PCP_CE_PATHWAY	92	0.654684	1.84858	0.00134953	0.00959058	0.00615735	7795	tags=78%, list=21%, signal=62%	PSMD2/RAC3/AP2M1/PSMB9/PSMD11/AP2S1/PSMD14/DVL3/PSMC2/PSMA5/PSMB3/PSMD1/RAC1/PSMC4/CLTB/AP2A1/PSME3/AP2B1/PSMC1/ROR2/PSMD3/PSMD8/PSMB2/SMURF1/SEM1/PSMD7/PSMD12/UBC/PSMB5/PSMA7/PSME2/PSMC3/PSMB7/PSMB1/PSMD10/PSMA6/DVL1/PRKCA/PSMB8/CLTC/PSME4/PSMC5/PFN1/PSMC6/WNT5B/PSMA2/PSMB4/PSMD4/PSMD9/FZD2/PSMA4/PSMB6/WNT5A/SCRIB/FZD6/PRKCG/RHOA/PSMD13/RYK/PSMB10/DVL2/PSMD6/PSMA1/CLTA/RPS27A/DAAM1/FZD1/PSME1/PS…
REACTOME_PCNA_DEPENDENT_LONG_PATCH_BASE_EXCISION_REPAIR	REACTOME_PCNA_DEPENDENT_LONG_PATCH_BASE_EXCISION_REPAIR	21	0.819563	1.8313	0.00161031	0.00959058	0.00615735	5452	tags=90%, list=15%, signal=77%	RFC4/FEN1/POLE2/PCNA/RFC2/RFC3/RFC5/RPA3/POLD2/POLE3/POLD1/POLE/LIG1/POLD3/RPA1/POLD4/RFC1/POLE4/APEX1
REACTOME_OXIDATIVE_STRESS_INDUCED_SENESCENCE	REACTOME_OXIDATIVE_STRESS_INDUCED_SENESCENCE	123	0.631837	1.85315	0.00129702	0.00959058	0.00615735	6349	tags=48%, list=17%, signal=40%	CDKN2A/E2F1/H2BC11/CDK6/EZH2/H2AZ1/H2AX/H2AC8/E2F2/H2AC7/H3C4/H2BC8/H2BC9/H3C10/H2BC17/H2BC5/H2BC7/CDK4/H2BC4/H2BC12/CBX2/MAP4K4/TFDP1/CDKN2C/E2F3/H2AJ/UBC/TXN/MOV10/SUZ12/H2BC21/CDKN2D/H4C9/H3C8/H4C5/H3-3B/H2AC6/RBBP7/MAP3K5/EED/RNF2/MAPK3/PHC2/H4C14/CDKN2B/H2AZ2/CBX4/H4C12/MAPK11/H2BU1/MAPK14/CBX6/MAPK1/BMI1/H4C8/H3C6/H2BC13/H2AC14/MINK1
REACTOME_ORGANELLE_BIOGENESIS_AND_MAINTENANCE	REACTOME_ORGANELLE_BIOGENESIS_AND_MAINTENANCE	294	0.542041	1.72258	0.00115741	0.00959058	0.00615735	7616	tags=50%, list=21%, signal=40%	PLK1/NEK2/CDK1/PLK4/TUBB3/TUBA1B/TUBA1C/TUBB6/CCT5/KIF3C/YWHAG/TUBA4A/TUBB/ASAP1/TUBG1/SMO/CCT4/KIF24/TCP1/CHCHD3/CYCS/NR1D1/CKAP5/HSP90AA1/HAUS2/ATP5F1B/TCTEX1D2/TUBB4B/CCT2/CARM1/NDE1/NEDD1/SSBP1/MAPRE1/DYNLL1/HAUS6/ATP5MF/CEP72/CCT8/MAPK12/TWNK/PRKAA2/MCHR1/HELZ2/SOD2/CCT3/TNPO1/MED1/IMMT/ATP5MC3/TUBAL3/HSPB11/HAUS5/TBL1XR1/WDR34/CSNK1E/EXOC5/APOO/CEP152/DNAJC11/SCLT1/TUBA3C/DYNC1I2/MTERF1/TFA…
REACTOME_ORC1_REMOVAL_FROM_CHROMATIN	REACTOME_ORC1_REMOVAL_FROM_CHROMATIN	71	0.80311	2.18959	0.00140056	0.00959058	0.00615735	4815	tags=76%, list=13%, signal=66%	CCNA2/CDC6/ORC1/MCM2/CDT1/MCM4/MCM6/ORC6/MCM7/SKP2/PSMD2/MCM5/CDK2/MCM8/MCM3/PSMB9/PSMD11/ORC5/PSMD14/PSMC2/PSMA5/PSMB3/PSMD1/PSMC4/PSME3/PSMC1/CCNA1/PSMD3/PSMD8/PSMB2/SEM1/PSMD7/PSMD12/UBC/PSMB5/PSMA7/PSME2/PSMC3/PSMB7/PSMB1/PSMD10/PSMA6/PSMB8/ORC3/PSME4/PSMC5/PSMC6/PSMA2/CUL1/PSMB4/PSMD4/PSMD9/PSMA4/PSMB6
REACTOME_NUCLEOTIDE_EXCISION_REPAIR	REACTOME_NUCLEOTIDE_EXCISION_REPAIR	110	0.694843	2.01496	0.00131234	0.00959058	0.00615735	8904	tags=77%, list=24%, signal=59%	RFC4/POLE2/PCNA/ACTL6A/RFC2/RFC3/RFC5/RPA3/POLD2/RUVBL1/COPS6/POLE3/POLD1/POLE/RAD23B/ACTB/SUMO3/GTF2H3/LIG1/PARP2/POLR2J/POLR2H/UBC/PRPF19/CUL4B/COPS8/RAD23A/POLD3/SUMO2/UBE2V2/LIG3/POLR2B/COPS7A/GPS1/RPA1/ISY1/COPS3/TFPT/UBE2N/POLR2I/MCRS1/POLD4/DDB1/COPS2/POLR2G/ERCC2/RFC1/COPS7B/POLE4/HMGN1/POLR2A/MNAT1/AQR/POLR2K/PARP1/COPS4/GTF2H1/YY1/ERCC8/SUMO1/POLR2E/ERCC3/RPA2/POLR2D/NFRKB/RNF111/CUL4A/…
REACTOME_NUCLEOBASE_BIOSYNTHESIS	REACTOME_NUCLEOBASE_BIOSYNTHESIS	15	0.779446	1.63746	0.0130081	0.0487344	0.0312885	4594	tags=67%, list=13%, signal=58%	PPAT/GMPS/PAICS/CAD/GART/UMPS/ATIC/IMPDH1/ADSL/ADSS1
REACTOME_NUCLEAR_PORE_COMPLEX_NPC_DISASSEMBLY	REACTOME_NUCLEAR_PORE_COMPLEX_NPC_DISASSEMBLY	36	0.778095	1.92944	0.00145349	0.00959058	0.00615735	5762	tags=69%, list=16%, signal=59%	CCNB2/CCNB1/CDK1/NDC1/NUP155/NUP205/NUP37/NUP62/NUP107/NUP54/NUP210/NUP153/NUP85/RAE1/POM121/NUP93/POM121C/NUP50/NUP188/SEC13/NUP160/NUP43/NEK6/SEH1L/NUP42
REACTOME_NUCLEAR_IMPORT_OF_REV_PROTEIN	REACTOME_NUCLEAR_IMPORT_OF_REV_PROTEIN	34	0.769824	1.87783	0.0014881	0.00959058	0.00615735	5762	tags=74%, list=16%, signal=62%	NDC1/NUP155/NUP205/RAN/RCC1/NUP37/NUP62/KPNB1/NUP107/NUP54/NUP210/NUP153/NUP85/RAE1/POM121/NUP93/POM121C/NUP50/NUP188/SEC13/NPM1/NUP160/NUP43/SEH1L/NUP42
REACTOME_NUCLEAR_ENVELOPE_NE_REASSEMBLY	REACTOME_NUCLEAR_ENVELOPE_NE_REASSEMBLY	76	0.741742	2.04899	0.00137741	0.00959058	0.00615735	5656	tags=61%, list=15%, signal=51%	CCNB2/CCNB1/CDK1/TUBB3/TUBA1B/TUBA1C/LMNB1/TUBB6/NDC1/TUBA4A/NUP155/NUP205/TMPO/RAN/RCC1/NUP37/VRK1/RANGAP1/VRK2/NUP62/ANKLE2/KPNB1/NUP107/TUBB4B/NUP54/NUP85/CHMP4C/CHMP2B/TNPO1/POM121/TUBAL3/BANF1/NUP93/TUBA3C/SPAST/CHMP4B/NUP188/LMNA/SEC13/TUBB2A/PPP2CA/NUP160/NUP43/PPP2R1A/TUBB4A/SEH1L
REACTOME_NUCLEAR_ENVELOPE_BREAKDOWN	REACTOME_NUCLEAR_ENVELOPE_BREAKDOWN	53	0.724707	1.88677	0.00143885	0.00959058	0.00615735	5762	tags=62%, list=16%, signal=53%	PLK1/CCNB2/CCNB1/CDK1/LMNB1/NDC1/NUP155/NUP205/TMPO/NUP37/VRK1/VRK2/NUP62/NUP107/NUP54/NUP210/NUP153/NUP85/RAE1/POM121/BANF1/PRKCA/NUP93/POM121C/NUP50/NUP188/LMNA/SEC13/NUP160/NUP43/NEK6/SEH1L/NUP42
REACTOME_NS1_MEDIATED_EFFECTS_ON_HOST_PATHWAYS	REACTOME_NS1_MEDIATED_EFFECTS_ON_HOST_PATHWAYS	41	0.770406	1.93594	0.00145985	0.00959058	0.00615735	5762	tags=73%, list=16%, signal=62%	KPNA2/NDC1/ISG15/NUP155/NUP205/KPNA7/NUP37/KPNA4/NUP62/KPNB1/NUP107/NUP54/NUP210/CPSF4/NUP153/NUP85/KPNA1/EIF2AK2/RAE1/POM121/NUP93/KPNA3/POM121C/NUP50/NUP188/SEC13/NUP160/NUP43/SEH1L/NUP42
REACTOME_NONSENSE_MEDIATED_DECAY_NMD_	REACTOME_NONSENSE_MEDIATED_DECAY_NMD_	116	0.526005	1.53453	0.00524934	0.0235182	0.0150992	9992	tags=52%, list=27%, signal=38%	RPL39L/RPS4Y1/EIF4G1/EIF4A3/SMG8/NCBP2/NCBP1/MAGOHB/MAGOH/UPF3B/RPLP0/SMG5/RPL35A/RPS26/RPL26L1/PPP2CA/ETF1/RPL35/RPL18A/RPL22L1/RPL27/PPP2R1A/SMG7/RPS19/SMG9/PABPC1/RNPS1/RPL41/RPL8/RPSA/RPL38/RPS7/DCP1A/RPS10/RBM8A/RPS27A/CASC3/RPS5/UBA52/RPL37/RPL17/RPS15/RPL19/PPP2R2A/UPF2/RPL10L/RPS12/RPL36/FAU/RPS17/RPS29/RPL3L/RPS2/RPS21/RPL18/SMG1/RPS16/RPL23A/RPS8/RPL5
REACTOME_NONHOMOLOGOUS_END_JOINING_NHEJ_	REACTOME_NONHOMOLOGOUS_END_JOINING_NHEJ_	69	0.71512	1.95357	0.00137552	0.00959058	0.00615735	6207	tags=54%, list=17%, signal=45%	BRCA1/H2BC11/H2AX/H2BC8/H2BC9/PRKDC/H2BC17/H2BC5/BARD1/H2BC7/H2BC4/NSD2/NBN/TDP1/H2BC12/RNF168/XRCC5/H2BC21/XRCC4/TDP2/H4C9/H4C5/UBE2V2/RIF1/UBE2N/XRCC6/BRCC3/H4C14/MDC1/BABAM1/H4C12/H2BU1/H4C8/SUMO1/H2BC13/PAXIP1/TP53BP1
REACTOME_NON_INTEGRIN_MEMBRANE_ECM_INTERACTIONS	REACTOME_NON_INTEGRIN_MEMBRANE_ECM_INTERACTIONS	59	0.71297	1.9063	0.0013986	0.00959058	0.00615735	2723	tags=51%, list=7%, signal=47%	LAMC2/COL11A1/ITGB4/TNC/COL1A1/LAMB3/FN1/COL5A2/COL3A1/ITGA6/ITGA2/ITGB1/ACTN1/COL1A2/COL5A1/ITGAV/LAMA3/ITGB5/LAMB1/COL5A3/PDGFB/THBS1/COL10A1/AGRN/DAG1/ITGB3/LAMC1/LAMA5/COL4A1/COL4A2
REACTOME_NOD1_2_SIGNALING_PATHWAY	REACTOME_NOD1_2_SIGNALING_PATHWAY	36	0.656121	1.62699	0.00436047	0.0204606	0.0131362	7926	tags=69%, list=22%, signal=54%	RIPK2/IRAK2/IRAK1/BIRC3/CASP2/MAPK12/ITCH/UBC/TNFAIP3/BIRC2/CASP4/TAB2/MAP3K7/UBE2N/AAMP/UBE2V1/MAPK11/MAPK14/NOD2/CHUK/IKBKG/RPS27A/UBA52/CASP8/CASP9
REACTOME_NEUTROPHIL_DEGRANULATION	REACTOME_NEUTROPHIL_DEGRANULATION	476	0.475031	1.54921	0.00110132	0.00959058	0.00615735	6915	tags=46%, list=19%, signal=38%	PLAU/CDA/TCN1/DSP/GGH/PRSS3/S100A8/S100A9/PLAUR/S100A7/PYGL/PGM2/TNFAIP6/RHOF/MMP9/S100P/PKM/ALDOA/SERPINB3/HSPA6/SLC2A3/PGAM1/PSMD2/ANXA2/TUBB/UNC13D/MME/ITGAV/SLC2A5/TIMP2/GPI/VNN1/DSN1/NRAS/ADGRG3/CKAP4/PNP/MIF/HSPA1A/PTAFR/CALML5/B4GALT1/S100A12/HSPA1B/PLD1/CANT1/FUCA2/PGM1/VCL/GPR84/ADAM8/ADAM10/PSMD11/GLA/DERA/QPCT/ATP11B/RAP2B/PDAP1/CXCL1/RAB10/ALDOC/VAT1/PSMD14/HSP90AA1/ANO6/HSPA8/CTSB/PS…
REACTOME_NEGATIVE_REGULATORS_OF_DDX58_IFIH1_SIGNALING	REACTOME_NEGATIVE_REGULATORS_OF_DDX58_IFIH1_SIGNALING	34	0.675713	1.64827	0.00595238	0.0261268	0.0167739	8372	tags=74%, list=23%, signal=57%	ISG15/UBE2L6/IFIH1/ITCH/ATG5/UBC/TNFAIP3/UBE2D1/DDX58/RNF216/TAX1BP1/UBE2K/HERC5/TRIM25/TBK1/NLRC5/TRAF3/UBE2D3/PCBP2/IKBKE/NLRX1/RPS27A/UBA52/ATG12/UBE2D2
REACTOME_NEGATIVE_REGULATION_OF_NOTCH4_SIGNALING	REACTOME_NEGATIVE_REGULATION_OF_NOTCH4_SIGNALING	54	0.748055	1.95677	0.00143266	0.00959058	0.00615735	7646	tags=85%, list=21%, signal=68%	TACC3/PSMD2/PSMB9/YWHAZ/PSMD11/PSMD14/PSMC2/PSMA5/PSMB3/PSMD1/PSMC4/PSME3/PSMC1/PSMD3/PSMD8/PSMB2/SEM1/PSMD7/PSMD12/UBC/PSMB5/PSMA7/PSME2/PSMC3/PSMB7/PSMB1/PSMD10/PSMA6/PSMB8/PSMC5/PSMC6/PSMA2/CUL1/PSMB4/PSMD4/PSMD9/PSMA4/PSMB6/PSMD13/PSMB10/PSMD6/PSMA1/RPS27A/PSME1/PSMD5/UBA52
REACTOME_NEGATIVE_EPIGENETIC_REGULATION_OF_RRNA_EXPRESSION	REACTOME_NEGATIVE_EPIGENETIC_REGULATION_OF_RRNA_EXPRESSION	107	0.699272	2.01811	0.0013245	0.00959058	0.00615735	7166	tags=57%, list=20%, signal=46%	H2BC11/H2AZ1/H2AX/H2AC8/H2AC7/H3C4/H2BC8/H2BC9/H3C10/SUV39H1/H2BC17/H2BC5/DNMT3B/H2BC7/H2BC4/CD3EAP/TWISTNB/HDAC2/H2BC12/SAP30/GTF2H3/TAF1A/DNMT1/H2AJ/HDAC1/POLR2H/H2BC21/H4C9/H3C8/H4C5/H3-3B/H2AC6/POLR1A/BAZ2A/SAP130/TBP/H4C14/TAF1B/SAP30BP/ERCC2/POLR1B/TTF1/H2AZ2/H4C12/SMARCA5/MNAT1/H2BU1/H4C8/POLR2K/H3C6/GTF2H1/H2BC13/POLR2E/H2AC14/ERCC3/UBTF/SUDS3/SIN3A/POLR1E/H4C4/H2AC20
REACTOME_NEDDYLATION	REACTOME_NEDDYLATION	234	0.579925	1.80182	0.00120337	0.00959058	0.00615735	7420	tags=54%, list=20%, signal=43%	BIRC5/DTL/FBXO32/SKP2/KLHL5/PSMD2/CCNF/UBD/HIF1A/PSMB9/DCUN1D5/PSMD11/COPS6/PSMD14/PSMC2/DCUN1D1/PSMA5/PSMB3/PSMD1/LRR1/PSMC4/FBXO17/PSME3/FBXL18/PSMC1/WSB2/FBXL19/PSMD3/PSMD8/PSMB2/SEM1/CAND1/PSMD7/UBE2M/PSMD12/UCHL3/UBC/CUL2/PSMB5/COMMD8/FBXO41/PSMA7/CUL4B/PSME2/FBXL13/RNF7/UBE2D1/COPS8/PSMC3/FBXO27/PSMB7/DDA1/PSMB1/WDR5/KLHL2/UBXN7/PSMD10/PSMA6/COMMD2/PSMB8/UBE2F/ELOC/RBBP7/PSME4/FBXL14/COPS7A…
REACTOME_MRNA_SPLICING_MINOR_PATHWAY	REACTOME_MRNA_SPLICING_MINOR_PATHWAY	52	0.680585	1.76095	0.00144928	0.00959058	0.00615735	8142	tags=73%, list=22%, signal=57%	YBX1/SNRPB/SNRPD1/EFTUD2/SNRPG/SNRPD2/SF3B6/SNRPF/SNRNP40/NCBP2/POLR2J/POLR2H/DDX23/NCBP1/ZCRB1/SF3B4/SF3B3/SNRNP200/POLR2B/SF3B2/LSM2/POLR2I/SNRPD3/POLR2G/SF3B5/POLR2A/POLR2K/SNRNP25/GTF2F1/POLR2E/SNRPE/POLR2D/SRSF1/SNU13/SRSF2/GTF2F2/SRSF7/SNRNP48
REACTOME_MRNA_SPLICING	REACTOME_MRNA_SPLICING	188	0.67631	2.06127	0.00123153	0.00959058	0.00615735	8153	tags=73%, list=22%, signal=57%	ALYREF/EIF4A3/WBP11/YBX1/SNRPB/SNRPD1/PRPF4/HSPA8/PPIH/CSTF2/EFTUD2/PPIL1/SNRPA1/LSM5/SNRPG/BUD31/SNRPD2/PHF5A/CPSF4/SRSF9/CPSF3/SF3B6/SNRPF/SNRNP40/NCBP2/POLR2J/POLR2H/PRPF19/FIP1L1/PRPF40A/BCAS2/CTNNBL1/DDX23/PTBP1/SNRPC/SMNDC1/U2AF2/PUF60/SNW1/NCBP1/ZCRB1/HNRNPR/U2SURP/MAGOHB/CHERP/SART1/MAGOH/SNRNP27/SF3B4/SF3B3/CPSF2/UPF3B/HNRNPC/LSM6/GPKOW/SF3A3/HNRNPF/SNRNP200/PLRG1/PCBP1/LSM4/NUDT21/CDC5L…
REACTOME_MRNA_CAPPING	REACTOME_MRNA_CAPPING	29	0.71701	1.69564	0.00464396	0.0213694	0.0137196	6633	tags=69%, list=18%, signal=57%	GTF2H3/NCBP2/POLR2J/POLR2H/NCBP1/POLR2B/RNGTT/SUPT5H/POLR2I/POLR2G/ERCC2/RNMT/POLR2A/MNAT1/POLR2K/GTF2H1/GTF2F1/POLR2E/ERCC3/POLR2D
REACTOME_MITOTIC_SPINDLE_CHECKPOINT	REACTOME_MITOTIC_SPINDLE_CHECKPOINT	111	0.789142	2.28569	0.00131406	0.00959058	0.00615735	5736	tags=72%, list=16%, signal=61%	UBE2C/CDC20/BIRC5/KIF2C/CENPA/PLK1/CDCA8/BUB1B/MAD2L1/NDC80/BUB1/AURKB/SKA1/NUF2/CENPF/ZWINT/CENPU/SPC25/SGO1/UBE2S/SPC24/CENPE/CENPM/CENPI/ERCC6L/KNL1/CENPK/SGO2/CENPN/KIF18A/INCENP/CENPH/SPDL1/ZWILCH/CENPO/DSN1/KNTC1/CENPL/NUP37/CENPQ/RANGAP1/KIF2A/CKAP5/SKA2/CDC27/BUB3/NUP107/NDE1/MAPRE1/DYNLL1/RCC2/XPO1/ZW10/NUP85/CLIP1/DYNC1I1/UBE2D1/ANAPC11/PPP2R1B/PPP1CC/PPP2R5D/ANAPC1/DYNC1I2/MAD1L1/PPP2R…
REACTOME_MITOTIC_PROPHASE	REACTOME_MITOTIC_PROPHASE	141	0.719036	2.13928	0.00127714	0.00959058	0.00615735	6414	tags=58%, list=18%, signal=48%	PLK1/CCNB2/CCNB1/CDK1/NCAPG2/LMNB1/H2BC11/H2AZ1/H2AX/NDC1/H2AC8/NUP155/H2AC7/H3C4/H2BC8/SMC2/MASTL/H2BC9/NUP205/TMPO/H3C10/H2BC17/H2BC5/NUP37/VRK1/NCAPD3/VRK2/H2BC7/H2BC4/NUP62/SMC4/H2BC12/NUP107/NUP54/NUP210/SET/NUP153/NUP85/H2AJ/H2BC21/RAE1/POM121/BANF1/H4C9/H3C8/H4C5/KMT5A/PPP2R1B/PRKCA/H3-3B/NUP93/H2AC6/POM121C/NUP50/NUP188/LMNA/SEC13/MAPK3/H4C14/ARPP19/PPP2CA/BLZF1/NCAPH2/NUP160/NUP43/H2AZ2/…
REACTOME_MITOTIC_PROMETAPHASE	REACTOME_MITOTIC_PROMETAPHASE	203	0.744071	2.27998	0.00122699	0.00959058	0.00615735	5536	tags=61%, list=15%, signal=52%	CDC20/BIRC5/KIF2C/CENPA/CDCA5/PLK1/CDCA8/NEK2/NCAPG/CCNB2/NCAPH/CCNB1/CDK1/BUB1B/MAD2L1/NDC80/BUB1/AURKB/SKA1/NUF2/CENPF/ZWINT/CENPU/SPC25/SGO1/SPC24/CENPE/CENPM/CENPI/PLK4/TUBB3/TUBA1B/TUBA1C/ERCC6L/KNL1/CENPK/NCAPD2/SGO2/CENPN/KIF18A/TUBB6/INCENP/CENPH/YWHAG/TUBA4A/TUBB/SPDL1/SMC2/TUBG1/ZWILCH/CENPO/DSN1/KNTC1/CENPL/NUP37/CENPQ/MZT1/RANGAP1/KIF2A/CKAP5/SKA2/HSP90AA1/SMC4/HAUS2/BUB3/NUP107/TUBB4…
REACTOME_MITOTIC_METAPHASE_AND_ANAPHASE	REACTOME_MITOTIC_METAPHASE_AND_ANAPHASE	236	0.776677	2.40956	0.00121212	0.00959058	0.00615735	5114	tags=66%, list=14%, signal=57%	UBE2C/CDC20/BIRC5/KIF2C/CENPA/CDCA5/PLK1/CDCA8/CCNB2/CCNB1/CDK1/BUB1B/MAD2L1/NDC80/BUB1/AURKB/SKA1/NUF2/CENPF/ZWINT/ESPL1/CENPU/SPC25/SGO1/UBE2S/SPC24/CENPE/CENPM/CENPI/TUBB3/TUBA1B/TUBA1C/PTTG1/ERCC6L/KNL1/CENPK/LMNB1/SGO2/CENPN/KIF18A/TUBB6/INCENP/CENPH/NDC1/FBXO5/PSMD2/TUBA4A/NUP155/SPDL1/NUP205/TMPO/ZWILCH/RAN/CENPO/DSN1/KNTC1/CENPL/RCC1/PSMB9/NUP37/VRK1/CENPQ/RANGAP1/KIF2A/VRK2/PSMD11/NUP62/…
REACTOME_MITOTIC_G2_G2_M_PHASES	REACTOME_MITOTIC_G2_G2_M_PHASES	200	0.707218	2.16771	0.00121803	0.00959058	0.00615735	5518	tags=58%, list=15%, signal=50%	MYBL2/TPX2/FOXM1/CCNA2/PLK1/NEK2/CCNB2/CCNB1/CDK1/GTSE1/HMMR/CENPF/PKMYT1/AURKA/CDC25C/PLK4/TUBB3/CDC25A/TUBA1B/TUBA1C/E2F1/TUBB6/YWHAG/PSMD2/TUBA4A/TUBB/BORA/TUBG1/CDK2/PSMB9/MZT1/PSMD11/CKAP5/PSMD14/HSP90AA1/OPTN/PSMC2/PSMA5/HAUS2/CDKN1A/PSMB3/PSMD1/PSMC4/TUBB4B/NDE1/PSME3/FBXL18/NEDD1/MAPRE1/DYNLL1/HAUS6/PHLDA1/PSMC1/E2F3/CCNA1/XPO1/PSMD3/CEP72/PSMD8/PSMB2/SEM1/PSMD7/PSMD12/LIN9/PPP1R12A/UBC/P…
REACTOME_MITOTIC_G1_PHASE_AND_G1_S_TRANSITION	REACTOME_MITOTIC_G1_PHASE_AND_G1_S_TRANSITION	149	0.773172	2.30645	0.00126904	0.00959058	0.00615735	4891	tags=69%, list=13%, signal=60%	MYBL2/RRM2/CCNA2/TOP2A/CDC6/TK1/CDC45/CCNB1/CDK1/CCNE1/MCM10/ORC1/MCM2/CDT1/MCM4/TYMS/CDC25A/MCM6/CDKN2A/CKS1B/E2F1/CDK6/ORC6/MCM7/SKP2/DBF4/PRIM1/CDC7/E2F2/MYC/FBXO5/PSMD2/MCM5/POLE2/CDK2/PCNA/GMNN/RBL1/MCM8/MCM3/RPA3/PSMB9/CCNE2/PRIM2/POLA2/CDK4/PSMD11/ORC5/PSMD14/PSMC2/POLE3/PSMA5/CDKN1A/PSMB3/PSMD1/PSMC4/POLE/TFDP1/PSME3/CDKN2C/PSMC1/E2F3/CCNA1/PSMD3/PSMD8/PSMB2/SEM1/PSMD7/PSMD12/HDAC1/LIN9/U…
REACTOME_MITOCHONDRIAL_TRANSLATION	REACTOME_MITOCHONDRIAL_TRANSLATION	94	0.656959	1.8603	0.0013459	0.00959058	0.00615735	8807	tags=73%, list=24%, signal=56%	MRPS35/MRPL47/MRPL37/MRPL11/MRPL15/MRPS12/MRPL3/MRPL13/MRPL12/MRPS10/MRPL51/MRPS24/GFM1/MRPL36/MTIF2/MRPL21/MRPS30/MRPS22/MRPS7/MRPL9/GADD45GIP1/MRPL35/MRPL17/MRPL10/MRPL19/MRPL52/ERAL1/MRPL2/MRPS17/MRPL45/MRPS18C/MRPL1/AURKAIP1/MRPL44/MRPL28/MRPL58/MRPL39/MRPS16/GFM2/MRPS2/MRPL30/MRPL4/MRPS15/MRPS11/DAP3/TSFM/MRPL49/MRPS33/MRPL40/MRPL33/MRPL18/MRPS34/MRPL32/MTRF1L/MRPS23/MRPS18A/PTCD3/MRPL42/MRP…
REACTOME_MITOCHONDRIAL_PROTEIN_IMPORT	REACTOME_MITOCHONDRIAL_PROTEIN_IMPORT	64	0.627018	1.68633	0.00141443	0.00959058	0.00615735	8713	tags=73%, list=24%, signal=56%	TOMM40/CHCHD2/VDAC1/HSPD1/CHCHD3/SLC25A13/ATP5F1B/TOMM70/TIMM8A/CYC1/TOMM5/TIMM8B/TIMM50/GRPEL1/TIMM23/TOMM22/TIMM10/TIMM17B/COQ2/SAMM50/MTX1/COX19/CS/HSPA9/COA6/COA4/CMC2/TIMM9/ATP5MC1/ACO2/COX17/CHCHD10/TIMM22/TIMM44/PMPCB/GRPEL2/IDH3G/MTX2/CHCHD4/TIMM21/TIMM17A/GFER/PMPCA/DNAJC19/SLC25A12/TIMM13/TOMM7
REACTOME_MITOCHONDRIAL_BIOGENESIS	REACTOME_MITOCHONDRIAL_BIOGENESIS	92	0.513548	1.45006	0.0121457	0.0460107	0.0295399	8029	tags=55%, list=22%, signal=43%	CHCHD3/CYCS/NR1D1/ATP5F1B/CARM1/SSBP1/ATP5MF/MAPK12/TWNK/PRKAA2/HELZ2/SOD2/MED1/IMMT/ATP5MC3/TBL1XR1/APOO/DNAJC11/MTERF1/TFAM/TGS1/PRKAB2/HCFC1/ATP5PD/GLUD1/PERM1/USP46/SAMM50/TBL1X/NCOA6/MTX1/ATP5PB/HSPA9/TMEM11/ATP5F1C/MAPK11/MAPK14/ATP5MC1/ATP5ME/PPRC1/POLRMT/ATP5PF/CHCHD6/PRKAG1/ATP5MG/MTX2/CRTC2/ATP5PO/HDAC3/GLUD2/ATP5F1D
REACTOME_MISMATCH_REPAIR	REACTOME_MISMATCH_REPAIR	15	0.808658	1.69883	0.00650407	0.0277252	0.0178001	6451	tags=93%, list=18%, signal=77%	EXO1/PCNA/RPA3/POLD2/MSH6/MSH2/POLD1/LIG1/POLD3/RPA1/POLD4/PMS2/MSH3/RPA2
REACTOME_MHC_CLASS_II_ANTIGEN_PRESENTATION	REACTOME_MHC_CLASS_II_ANTIGEN_PRESENTATION	124	0.570561	1.67625	0.00129032	0.00959058	0.00615735	4900	tags=44%, list=13%, signal=38%	CTSV/KIF2C/KIF4A/KIF23/KIF11/KIF20A/RACGAP1/KIF15/CENPE/TUBB3/TUBA1B/TUBA1C/KIF18A/TUBB6/CTSL/KIF3C/TUBA4A/SEC23A/AP1S3/AP2M1/KLC3/SPTBN2/KIF2A/DNM1/AP1S1/CAPZA2/CAPZA1/AP2S1/CTSB/TUBB4B/AP2A1/DYNLL1/AP2B1/CTSA/RAB7A/CTSK/DYNC1I1/KIF22/TUBAL3/TUBA3C/DYNC1I2/CTSC/CAPZB/LAG3/CLTC/KIF3B/KLC2/SEC13/DYNC1H1/TUBB2A/SEC24A/SEC24D/KIF5B/DCTN2
REACTOME_METALLOTHIONEINS_BIND_METALS	REACTOME_METALLOTHIONEINS_BIND_METALS	11	0.867966	1.67377	0.00343643	0.0171749	0.0110267	3368	tags=73%, list=9%, signal=66%	MT2A/MT1X/MT1G/MT1A/MT1H/MT1E/MT1F/MT1M
REACTOME_METALLOPROTEASE_DUBS	REACTOME_METALLOPROTEASE_DUBS	36	0.702412	1.74177	0.00290698	0.0154124	0.0098951	7858	tags=67%, list=21%, signal=52%	BRCA1/H2AC8/H2AC7/H2AC13/H2AC11/BARD1/PSMD14/UBC/STAMBP/STAMBPL1/H2AC6/STAM/BRCC3/H2AW/H2AC17/ABRAXAS2/H2AC16/BABAM1/H2AC14/BABAM2/H2AC20/RPS27A/UBA52/EP300
REACTOME_METABOLISM_OF_POLYAMINES	REACTOME_METABOLISM_OF_POLYAMINES	59	0.726301	1.94194	0.0013986	0.00959058	0.00615735	6582	tags=80%, list=18%, signal=65%	SMOX/PSMD2/SMS/PSMB9/PSMD11/PSMD14/PSMC2/PSMA5/AGMAT/PSMB3/PSMD1/PSMC4/PSME3/PSMC1/PSMD3/PSMD8/PSMB2/AZIN1/SEM1/PSMD7/PSMD12/PSMB5/PSMA7/PSME2/PSMC3/PSMB7/PSMB1/SRM/PSMD10/PSMA6/PSMB8/PSME4/PSMC5/PSMC6/PSMA2/PSMB4/PSMD4/PSMD9/PSMA4/PSMB6/AMD1/NQO1/PSMD13/PSMB10/PSMD6/OAZ1/PSMA1
REACTOME_METABOLISM_OF_NUCLEOTIDES	REACTOME_METABOLISM_OF_NUCLEOTIDES	99	0.6266	1.7824	0.0013369	0.00959058	0.00615735	4730	tags=45%, list=13%, signal=40%	RRM2/CDA/TK1/AK4/TYMS/TXNRD1/UCK2/NUDT1/ADA/PPAT/HPRT1/DTYMK/GMPS/NT5E/PAICS/NME1/PNP/CTPS1/ENTPD7/XDH/CAD/GDA/RRM1/ENTPD2/GART/UMPS/UPP1/DCK/NT5C3A/DCTPP1/TXN/NME2/ATIC/IMPDH1/GSR/DGUOK/DUT/GPX1/ADSL/AMPD2/NT5C2/ADSS1/TYMP/GLRX/NME4
REACTOME_METABOLISM_OF_CARBOHYDRATES	REACTOME_METABOLISM_OF_CARBOHYDRATES	292	0.555093	1.7566	0.00117096	0.00959058	0.00615735	7309	tags=49%, list=20%, signal=40%	SLC2A1/HMMR/B3GNT3/PFKP/GAPDH/GPC6/HK2/PFKFB4/PYGL/PGK1/PGM2/VCAN/PKM/TPI1/ALDOA/NDC1/PGAM1/NUP155/G6PD/PGM2L1/ENO2/NUP205/DSE/B4GALT4/ENO1/CHST6/CEMIP/GPI/GPC1/ST3GAL4/GBE1/AKR1B1/B4GALT6/NUP37/B4GALT1/PGD/PGM1/CHST11/DERA/HS3ST3A1/GPC2/SLC25A13/B4GALT2/HS3ST1/NUP62/ALDOC/B4GALT5/B3GNT4/CHPF/NUP107/AGRN/NUP54/NUP210/CHST3/NUP153/NUP85/RPE/EXT1/SLC25A10/B3GALT5/UBC/HS2ST1/MDH2/RAE1/SLC35B2/GALK1/…
REACTOME_MET_PROMOTES_CELL_MOTILITY	REACTOME_MET_PROMOTES_CELL_MOTILITY	41	0.797002	2.00277	0.00145985	0.00959058	0.00615735	4708	tags=71%, list=13%, signal=62%	LAMC2/COL11A1/TNS4/MET/COL1A1/LAMB3/FN1/COL5A2/COL3A1/ITGA2/ITGB1/COL1A2/COL5A1/LAMA3/LAMB1/COL5A3/ITGA3/RAC1/LAMC1/DOCK7/CRKL/LAMA5/TNS3/GRB2/RAP1B/LAMA1/LAMA4/SRC/COL2A1
REACTOME_MET_ACTIVATES_PTK2_SIGNALING	REACTOME_MET_ACTIVATES_PTK2_SIGNALING	30	0.795717	1.9009	0.00153139	0.00959058	0.00615735	4708	tags=73%, list=13%, signal=64%	LAMC2/COL11A1/MET/COL1A1/LAMB3/FN1/COL5A2/COL3A1/ITGA2/ITGB1/COL1A2/COL5A1/LAMA3/LAMB1/COL5A3/ITGA3/LAMC1/LAMA5/LAMA1/LAMA4/SRC/COL2A1
REACTOME_MEIOTIC_SYNAPSIS	REACTOME_MEIOTIC_SYNAPSIS	79	0.678763	1.88749	0.00136612	0.00959058	0.00615735	7392	tags=58%, list=20%, signal=47%	BRCA1/LMNB1/H2BC11/H2AZ1/H2AX/H2AC8/H2AC7/H2BC8/H2BC9/H2BC17/H2BC5/POT1/SMC1B/H2BC7/HSPA2/H2BC4/H2BC12/SMC3/ACD/H2AJ/SMC1A/RAD21/SUN1/H2BC21/SYCP2/H4C9/H4C5/STAG1/H2AC6/LMNA/STAG3/H4C14/H2AZ2/H4C12/ATR/H2BU1/H4C8/SUN2/H2BC13/H2AC14/SYCE2/STAG2/H4C4/H2AC20/UBE2I/TINF2
REACTOME_MEIOTIC_RECOMBINATION	REACTOME_MEIOTIC_RECOMBINATION	85	0.725906	2.03193	0.00135318	0.00959058	0.00615735	6451	tags=54%, list=18%, signal=45%	RAD51/BRCA1/H2BC11/MND1/H2AZ1/H2AX/H2AC8/H2AC7/H3C4/H2BC8/BLM/H2BC9/PSMC3IP/CDK2/H3C10/H2BC17/H2BC5/RPA3/H2BC7/CDK4/H2BC4/NBN/RBBP8/H2BC12/BRCA2/H2AJ/H2BC21/H4C9/H3C8/H4C5/H3-3B/H2AC6/RPA1/DMC1/TEX15/RAD51C/H4C14/H2AZ2/TOP3A/H4C12/H2BU1/H4C8/H3C6/H2BC13/H2AC14/RPA2
REACTOME_MEIOSIS	REACTOME_MEIOSIS	117	0.683269	1.99215	0.00131406	0.00959058	0.00615735	6451	tags=53%, list=18%, signal=44%	RAD51/BRCA1/LMNB1/H2BC11/MND1/H2AZ1/H2AX/H2AC8/H2AC7/H3C4/H2BC8/BLM/H2BC9/PSMC3IP/CDK2/H3C10/H2BC17/H2BC5/RPA3/POT1/SMC1B/H2BC7/CDK4/HSPA2/H2BC4/NBN/RBBP8/H2BC12/BRCA2/SMC3/ACD/H2AJ/SMC1A/RAD21/SUN1/H2BC21/SYCP2/H4C9/H3C8/H4C5/H3-3B/STAG1/H2AC6/RPA1/DMC1/TEX15/LMNA/RAD51C/STAG3/H4C14/H2AZ2/TOP3A/H4C12/ATR/H2BU1/H4C8/H3C6/SUN2/H2BC13/H2AC14/SYCE2/RPA2
REACTOME_MAPK6_MAPK4_SIGNALING	REACTOME_MAPK6_MAPK4_SIGNALING	93	0.697225	1.97348	0.00134771	0.00959058	0.00615735	4815	tags=59%, list=13%, signal=52%	CDK1/IGF2BP1/MMP10/MYC/PSMD2/MAPK6/CDC42EP2/PSMB9/PAK2/DNAJB1/PSMD11/PSMD14/PSMC2/PSMA5/PSMB3/PSMD1/RAC1/PSMC4/PSME3/PSMC1/MMP2/XPO1/PSMD3/PSMD8/PSMB2/SEM1/HSPB1/PSMD7/PSMD12/PAK1/UBC/PSMB5/MOV10/PSMA7/PSME2/SEPTIN7/RAG1/PSMC3/PSMB7/CDC42EP5/PSMB1/PSMD10/PSMA6/NCOA3/AGO2/PSMB8/PSME4/PSMC5/PSMC6/PSMA2/PSMB4/PSMD4/PSMD9/PSMA4/PSMB6
REACTOME_MAPK_FAMILY_SIGNALING_CASCADES	REACTOME_MAPK_FAMILY_SIGNALING_CASCADES	326	0.448001	1.435	0.0022779	0.0131214	0.00842421	6463	tags=42%, list=18%, signal=35%	EREG/CDK1/MET/AREG/IGF2BP1/MMP10/FN1/GRIN2D/TGFA/MYC/PSMD2/MAPK6/DUSP5/IRS1/SPRED3/CDC42EP2/NRAS/PSMB9/IL17RD/PAK2/DUSP9/SPTBN2/VCL/DNAJB1/PSMD11/IL6/RASAL2/PDGFB/ACTG1/PSMD14/BCL2L1/ARTN/PSMC2/PSMA5/PSMB3/PSMD1/RAC1/PSMC4/PSME3/ACTB/PSMC1/PHB/MMP2/XPO1/PSMD3/PAQR3/PSMD8/IL2RA/MAPK12/PSMB2/SEM1/HSPB1/ITGB3/PSMD7/PSMD12/PAK1/RCE1/UBC/PIK3CA/PSMB5/LYPLA1/ICMT/MOV10/PSMA7/PSME2/MAP2K1/SEPTIN7/RAG1/P…
REACTOME_M_PHASE	REACTOME_M_PHASE	415	0.730135	2.38356	0.00110497	0.00959058	0.00615735	6115	tags=60%, list=17%, signal=51%	UBE2C/CDC20/BIRC5/KIF2C/CENPA/CDCA5/PLK1/CDCA8/NEK2/NCAPG/CCNB2/NCAPH/CCNB1/CDK1/KIF23/BUB1B/MAD2L1/NDC80/BUB1/AURKB/SKA1/NUF2/KIF20A/CENPF/ZWINT/ESPL1/CENPU/SPC25/SGO1/UBE2S/SPC24/CENPE/CENPM/CENPI/NCAPG2/PLK4/TUBB3/TUBA1B/TUBA1C/PTTG1/ERCC6L/KNL1/CENPK/NCAPD2/LMNB1/SGO2/H2BC11/CENPN/KIF18A/TUBB6/INCENP/CENPH/H2AZ1/H2AX/NDC1/H2AC8/FBXO5/YWHAG/PSMD2/TUBA4A/NUP155/TUBB/H2AC7/H3C4/H2BC8/SPDL1/SMC2/…
REACTOME_LISTERIA_MONOCYTOGENES_ENTRY_INTO_HOST_CELLS	REACTOME_LISTERIA_MONOCYTOGENES_ENTRY_INTO_HOST_CELLS	20	0.780149	1.71972	0.00484653	0.0220457	0.0141538	5346	tags=65%, list=15%, signal=56%	MET/SH3GL1/UBC/HGS/CBLL1/CDH1/SH3KBP1/GRB2/STAM/CBL/SRC/CTNND1/CTNNB1
REACTOME_LAMININ_INTERACTIONS	REACTOME_LAMININ_INTERACTIONS	30	0.708498	1.69254	0.00459418	0.0212224	0.0136253	2837	tags=57%, list=8%, signal=52%	LAMC2/COL7A1/ITGB4/LAMB3/ITGA6/ITGA2/ITGB1/ITGAV/LAMA3/LAMB1/NID2/ITGA3/LAMC1/LAMA5/COL4A1/COL4A2/NID1
REACTOME_LAGGING_STRAND_SYNTHESIS	REACTOME_LAGGING_STRAND_SYNTHESIS	20	0.845992	1.86487	0.00161551	0.00959058	0.00615735	5014	tags=95%, list=14%, signal=82%	RFC4/FEN1/PRIM1/PCNA/RFC2/RFC3/RFC5/RPA3/POLD2/PRIM2/POLA2/DNA2/POLD1/LIG1/POLD3/POLA1/RPA1/POLD4/RFC1
REACTOME_L1CAM_INTERACTIONS	REACTOME_L1CAM_INTERACTIONS	120	0.546241	1.59945	0.00259403	0.0146584	0.00941103	6201	tags=44%, list=17%, signal=37%	KIF4A/TUBB3/TUBA1B/ITGA5/TUBA1C/TUBB6/EPHB2/ITGA2/ITGB1/TUBA4A/ITGAV/L1CAM/GAP43/AP2M1/NRP2/LAMB1/SPTBN2/DNM1/AP2S1/ACTG1/HSPA8/RDX/RAC1/TUBB4B/AP2A1/ACTB/AP2B1/RPS6KA4/ITGB3/LAMC1/PAK1/VAV2/MAP2K1/TUBAL3/EGFR/TUBA3C/CLTC/CSNK2A1/LAMA1/DLG1/MAPK3/TUBB2A/SRC/TUBB4A/EZR/SDCBP/MAPK1/SPTAN1/SCN5A/MAP2K2/ANK1/NRCAM/CSNK2A2
REACTOME_KINESINS	REACTOME_KINESINS	61	0.699397	1.87593	0.00140449	0.00959058	0.00615735	3807	tags=44%, list=10%, signal=40%	KIF2C/KIF4A/KIF18B/KIFC1/KIF23/KIF11/KIF20A/RACGAP1/KIF15/CENPE/TUBB3/TUBA1B/TUBA1C/KIF18A/TUBB6/KIF20B/KIF3C/TUBA4A/KLC3/KIF2A/TUBB4B/KIF1A/KIF22/TUBAL3/KIF21A/TUBA3C/KIF3B
REACTOME_KERATINIZATION	REACTOME_KERATINIZATION	214	0.662141	2.04264	0.00121359	0.00959058	0.00615735	3811	tags=21%, list=10%, signal=19%	KRT6A/KRT16/PKP2/KRT17/KRT81/DSP/DSG2/KRT6B/KRT19/KRT80/DSC2/PERP/PI3/SPRR1B/KRT14/KRT23/KLK8/KRT8/DSC3/SPRR3/KLK5/LIPK/KRT7/KRT18/ST14/DSG3/PKP3/KRT5/CASP14/SPRR2A/KRT6C/SPRR2D/TGM5/CSTA/SPRR1A/JUP/KRT20/KRT83/KRT15/KRT78/KRTAP2-3/CAPNS1/SPRR2F/PPL/SPRR2E
REACTOME_IRE1ALPHA_ACTIVATES_CHAPERONES	REACTOME_IRE1ALPHA_ACTIVATES_CHAPERONES	49	0.606638	1.55891	0.010219	0.0400436	0.0257088	8388	tags=65%, list=23%, signal=50%	DDX11/DNAJB11/HDGF/KDELR3/SRPRB/PDIA6/EXTL3/HYOU1/FKBP14/YIF1A/PREB/SHC1/PPP2R5B/SSR1/GSK3A/LMNA/WIPI1/EXTL2/GOSR2/CUL7/SRPRA/ARFGAP1/HSPA5/TLN1/GFPT1/ZBTB17/MYDGF/CTDSP2/PDIA5/KLHDC3/SEC31A/TATDN2
REACTOME_INTRINSIC_PATHWAY_FOR_APOPTOSIS	REACTOME_INTRINSIC_PATHWAY_FOR_APOPTOSIS	53	0.627961	1.63489	0.00143885	0.00959058	0.00615735	5154	tags=53%, list=14%, signal=45%	PMAIP1/CDKN2A/E2F1/GZMB/YWHAG/SFN/CYCS/BID/YWHAZ/TP63/BCL2L1/YWHAQ/AVEN/TFDP1/DYNLL1/NMT1/DIABLO/CASP3/YWHAB/UACA/YWHAH/BAK1/AKT2/BCL2L11/APAF1/MAPK3/PPP3R1/YWHAE
REACTOME_INTRACELLULAR_SIGNALING_BY_SECOND_MESSENGERS	REACTOME_INTRACELLULAR_SIGNALING_BY_SECOND_MESSENGERS	303	0.465314	1.47925	0.0023175	0.0132851	0.00852933	8947	tags=55%, list=24%, signal=42%	EREG/MET/KPNA2/AREG/EZH2/SNAI1/PPARG/TGFA/PSMD2/SNAI2/TRIB3/IRS1/IL1RAP/PSMB9/IRAK1/IER3/ADCY3/PSMD11/PDGFB/PSMD14/HDAC2/PSMC2/NEDD4/PSMA5/CDKN1A/PSMB3/PIP4K2A/PSMD1/CBX2/RAC1/PSMC4/PSME3/PML/PSMC1/PSMD3/PSMD8/PSMB2/PIP4K2C/SEM1/PSMD7/PSMD12/HDAC1/UBC/PIK3CA/PSMB5/MOV10/PSMA7/SUZ12/PSME2/PRKAR1B/MTA2/KDM1A/PSMC3/PSMB7/PTPN11/PSMB1/PIK3CB/STRN/PSMD10/PSMA6/GRB2/PPP2R1B/PRKCA/AGO2/EGFR/AKT1S1/PPP2R…
REACTOME_INTRA_GOLGI_AND_RETROGRADE_GOLGI_TO_ER_TRAFFIC	REACTOME_INTRA_GOLGI_AND_RETROGRADE_GOLGI_TO_ER_TRAFFIC	203	0.641017	1.9642	0.00122699	0.00959058	0.00615735	7290	tags=56%, list=20%, signal=45%	KIF2C/KIF4A/KIF18B/KIFC1/KIF23/KIF11/KIF20A/RACGAP1/KIF15/CENPE/TUBB3/TUBA1B/TUBA1C/KIF18A/TUBB6/KIF20B/PLIN3/KIF3C/TUBA4A/YKT6/BICD1/KLC3/KIF2A/CAPZA2/CAPZA1/TUBB4B/KIF1A/RHOBTB3/DYNLL1/RAB6B/COG5/MAN2A1/KDELR3/GALNT2/PAFAH1B2/M6PR/KDELR2/ZW10/COPB2/ARF5/DYNC1I1/GOLIM4/GCC1/KIF22/PAFAH1B3/RINT1/ARCN1/TUBAL3/KIF21A/COPG1/TMED2/NAA35/COPG2/TUBA3C/DYNC1I2/CAPZB/KIF3B/ARF4/KLC2/KDELR1/RAB39A/SEC22B/…
REACTOME_INTERLEUKIN_4_AND_INTERLEUKIN_13_SIGNALING	REACTOME_INTERLEUKIN_4_AND_INTERLEUKIN_13_SIGNALING	111	0.527897	1.52902	0.0065703	0.0279121	0.0179201	2570	tags=31%, list=7%, signal=29%	BIRC5/CXCL8/FSCN1/MMP1/SAA1/ANXA1/TWIST1/FN1/MMP9/IL1A/ITGB1/CCL11/MYC/COL1A2/MMP3/PTGS2/STAT1/IL23A/HIF1A/IL1B/IL6/BCL2L1/VEGFA/HSP90AA1/HSPA8/CDKN1A/PIM1/VCAM1/TIMP1/MMP2/CCL2/IL13RA1/GATA3/LAMA5
REACTOME_INTERLEUKIN_12_SIGNALING	REACTOME_INTERLEUKIN_12_SIGNALING	46	0.627384	1.59853	0.00729927	0.0304115	0.0195248	6340	tags=61%, list=17%, signal=50%	LMNB1/ANXA2/MIF/PAK2/TCP1/RALA/CAPZA1/CFL1/SNRPA1/GSTO1/PPIA/SOD2/PSME2/SERPINB2/IFNG/HNRNPF/RPLP0/IL12RB2/RAP1B/CNN2/P4HB/VAMP7/BOLA2B/HSPA9/HNRNPA2B1/TALDO1/JAK1/IL12A
REACTOME_INTERLEUKIN_1_SIGNALING	REACTOME_INTERLEUKIN_1_SIGNALING	101	0.63259	1.80625	0.00133869	0.00959058	0.00615735	6582	tags=66%, list=18%, signal=55%	SAA1/IL1A/IL1R2/PSMD2/IL1RN/IL1RAP/RIPK2/IRAK2/PSMB9/S100A12/IL1B/IRAK1/PSMD11/PSMD14/PSMC2/PSMA5/PSMB3/PSMD1/PSMC4/PSME3/PSMC1/PSMD3/PSMD8/PSMB2/SEM1/PSMD7/PSMD12/UBC/PSMB5/PSMA7/NKIRAS2/PSME2/TNIP2/MAP2K1/APP/PSMC3/PSMB7/NFKB2/PSMB1/PSMD10/PSMA6/PSMB8/RELA/TAB2/PSME4/PSMC5/PSMC6/MAP3K7/MYD88/UBE2N/PSMA2/CUL1/PSMB4/PSMD4/PSMD9/PSMA4/PSMB6/UBE2V1/PSMD13/NFKBIB/PELI3/NOD2/CHUK/PSMB10/PSMD6/IKBKG/P…
REACTOME_INTERLEUKIN_1_FAMILY_SIGNALING	REACTOME_INTERLEUKIN_1_FAMILY_SIGNALING	138	0.543212	1.60881	0.001287	0.00959058	0.00615735	7420	tags=59%, list=20%, signal=48%	SAA1/IL36RN/IL1A/IL1R2/PSMD2/IL1RN/IL1RAP/RIPK2/IRAK2/PSMB9/S100A12/IL1B/IRAK1/PSMD11/SMAD3/PSMD14/PSMC2/PSMA5/PSMB3/PSMD1/PSMC4/PSME3/PSMC1/PSMD3/PSMD8/PSMB2/SEM1/PSMD7/PSMD12/UBC/PSMB5/PSMA7/NKIRAS2/PSME2/TNIP2/MAP2K1/PTPN12/APP/PSMC3/PSMB7/PTPN11/NFKB2/PSMB1/PSMD10/PSMA6/IL18/PSMB8/RELA/TAB2/PSME4/PSMC5/PSMC6/MAP3K7/MYD88/UBE2N/PSMA2/CUL1/PSMB4/PSMD4/PSMD9/TBK1/PSMA4/PSMB6/UBE2V1/PTPN9/PSMD13/…
REACTOME_INTERFERON_SIGNALING	REACTOME_INTERFERON_SIGNALING	201	0.579343	1.77686	0.001221	0.00959058	0.00615735	6339	tags=47%, list=17%, signal=39%	TRIM29/KPNA2/MT2A/GBP1/NDC1/OAS3/OAS1/ISG15/NUP155/OASL/GBP6/NUP205/STAT1/KPNA7/GBP2/EIF4G1/TRIM31/EIF4A3/PTAFR/NUP37/KPNA4/OAS2/IFI35/NUP62/GBP5/GBP3/ABCE1/NEDD4/TRIM6/UBE2L6/KPNB1/NUP107/IFIT3/VCAM1/USP18/NUP54/HLA-G/NUP210/IRF1/PML/IRF5/IFI6/NUP153/NUP85/FLNB/KPNA1/UBC/GBP4/RSAD2/IFIT2/EIF2AK2/RAE1/FLNA/DDX58/POM121/MID1/PTPN11/IFI27/IFNG/FCGR1A/IFIT1/NUP93/PSMB8/KPNA3/MX1/POM121C/EIF4E/HLA-H/…
REACTOME_INTERFERON_ALPHA_BETA_SIGNALING	REACTOME_INTERFERON_ALPHA_BETA_SIGNALING	71	0.629044	1.71502	0.00140056	0.00959058	0.00615735	5866	tags=39%, list=16%, signal=33%	OAS3/OAS1/ISG15/OASL/STAT1/GBP2/OAS2/IFI35/ABCE1/IFIT3/USP18/HLA-G/IRF1/IRF5/IFI6/RSAD2/IFIT2/PTPN11/IFI27/IFIT1/PSMB8/MX1/HLA-H/HLA-C/ADAR/HLA-A/HLA-B/JAK1
REACTOME_INTERACTIONS_OF_VPR_WITH_HOST_CELLULAR_PROTEINS	REACTOME_INTERACTIONS_OF_VPR_WITH_HOST_CELLULAR_PROTEINS	37	0.729278	1.81249	0.00146413	0.00959058	0.00615735	6279	tags=70%, list=17%, signal=58%	HMGA1/NDC1/NUP155/NUP205/NUP37/NUP62/NUP107/NUP54/NUP210/NUP153/NUP85/KPNA1/RAE1/POM121/BANF1/NUP93/POM121C/NUP50/NUP188/SEC13/SLC25A5/NUP160/NUP43/SEH1L/NUP42/PSIP1
REACTOME_INTERACTIONS_OF_REV_WITH_HOST_CELLULAR_PROTEINS	REACTOME_INTERACTIONS_OF_REV_WITH_HOST_CELLULAR_PROTEINS	37	0.779335	1.93689	0.00146413	0.00959058	0.00615735	5762	tags=76%, list=16%, signal=64%	NDC1/NUP155/RANBP1/NUP205/RAN/RCC1/NUP37/RANGAP1/NUP62/KPNB1/NUP107/NUP54/NUP210/XPO1/NUP153/NUP85/RAE1/POM121/NUP93/POM121C/NUP50/NUP188/SEC13/NPM1/NUP160/NUP43/SEH1L/NUP42
REACTOME_INTEGRIN_CELL_SURFACE_INTERACTIONS	REACTOME_INTEGRIN_CELL_SURFACE_INTERACTIONS	84	0.570907	1.59643	0.0027137	0.0150487	0.0096616	3139	tags=38%, list=9%, signal=35%	SPP1/COL7A1/TNC/COL1A1/ITGA5/ITGB8/FN1/COL5A2/IBSP/COL3A1/ITGA6/ITGA2/ITGB1/COL1A2/ITGA11/COL5A1/COL6A1/ITGAV/COL6A2/ITGB5/COL5A3/ITGA3/THBS1/COL10A1/VCAM1/AGRN/COL6A3/ITGB3/COL4A1/COL4A2/FBN1/CDH1
REACTOME_INLB_MEDIATED_ENTRY_OF_LISTERIA_MONOCYTOGENES_INTO_HOST_CELL	REACTOME_INLB_MEDIATED_ENTRY_OF_LISTERIA_MONOCYTOGENES_INTO_HOST_CELL	15	0.792899	1.66572	0.0113821	0.0436743	0.0280398	3964	tags=53%, list=11%, signal=48%	MET/SH3GL1/UBC/HGS/SH3KBP1/GRB2/STAM/CBL
REACTOME_INITIATION_OF_NUCLEAR_ENVELOPE_NE_REFORMATION	REACTOME_INITIATION_OF_NUCLEAR_ENVELOPE_NE_REFORMATION	19	0.779869	1.70666	0.00484653	0.0220457	0.0141538	6414	tags=79%, list=18%, signal=65%	CCNB2/CCNB1/CDK1/LMNB1/TMPO/VRK1/VRK2/ANKLE2/KPNB1/BANF1/LMNA/PPP2CA/PPP2R1A/LBR/LEMD3
REACTOME_INHIBITION_OF_THE_PROTEOLYTIC_ACTIVITY_OF_APC_C_REQUIRED_FOR_THE_ONSET_OF_ANAPHASE_BY_MITOTIC_SPINDLE_CHECKPOINT_COMPONENTS	REACTOME_INHIBITION_OF_THE_PROTEOLYTIC_ACTIVITY_OF_APC_C_REQUIRED_FOR_THE_ONSET_OF_ANAPHASE_BY_MITOTIC_SPINDLE_CHECKPOINT_COMPONENTS	21	0.780994	1.74512	0.00322061	0.0163197	0.0104776	7243	tags=76%, list=20%, signal=61%	UBE2C/CDC20/BUB1B/MAD2L1/UBE2S/CDC27/BUB3/UBE2D1/ANAPC11/ANAPC1/UBE2E1/ANAPC7/ANAPC5/ANAPC10/CDC26/CDC23
REACTOME_INHIBITION_OF_DNA_RECOMBINATION_AT_TELOMERE	REACTOME_INHIBITION_OF_DNA_RECOMBINATION_AT_TELOMERE	68	0.70946	1.92631	0.00138313	0.00959058	0.00615735	7392	tags=59%, list=20%, signal=47%	H2BC11/H2AZ1/H2AX/H2AC8/H2AC7/H2BC8/H2BC9/H2BC17/H2BC5/POT1/H2BC7/H2BC4/H2BC12/ACD/H2AJ/POLR2J/POLR2H/H2BC21/H4C9/H4C5/H3-3B/H2AC6/POLR2B/POLR2I/H4C14/POLR2G/H2AZ2/H4C12/POLR2A/H2BU1/H4C8/POLR2K/H2BC13/POLR2E/DAXX/H2AC14/POLR2D/H4C4/H2AC20/TINF2
REACTOME_INFLUENZA_INFECTION	REACTOME_INFLUENZA_INFECTION	157	0.624237	1.86932	0.00126103	0.00959058	0.00615735	7840	tags=50%, list=21%, signal=40%	RPL39L/KPNA2/RPS4Y1/NDC1/ISG15/NUP155/NUP205/RAN/KPNA7/HSPA1A/NUP37/KPNA4/NUP62/HSP90AA1/KPNB1/NUP107/NUP54/NUP210/XPO1/CPSF4/NUP153/NUP85/KPNA1/POLR2J/POLR2H/EIF2AK2/RAE1/POM121/IPO5/NUP93/KPNA3/POM121C/POLR2B/RPLP0/NUP50/CLTC/NUP188/RPL35A/SEC13/POLR2I/GRSF1/RPS26/RPL26L1/POLR2G/NUP160/NUP43/RPL35/RPL18A/RPL22L1/RPL27/SEH1L/POLR2A/NUP42/POLR2K/PARP1/RPS19/GTF2F1/POLR2E/TGFB1/RPL41/RPL8/RPSA/RPL…
REACTOME_HSP90_CHAPERONE_CYCLE_FOR_STEROID_HORMONE_RECEPTORS_SHR_	REACTOME_HSP90_CHAPERONE_CYCLE_FOR_STEROID_HORMONE_RECEPTORS_SHR_	57	0.664473	1.75888	0.0014245	0.00959058	0.00615735	4900	tags=51%, list=13%, signal=44%	TUBB3/TUBA1B/TUBA1C/FKBP4/TUBB6/TUBA4A/HSPA1A/HSPA1B/DNAJB1/HSPA2/CAPZA2/CAPZA1/HSP90AA1/HSPA8/PTGES3/TUBB4B/STIP1/DYNLL1/DNAJA1/DYNC1I1/HSP90AB1/TUBAL3/TUBA3C/DYNC1I2/CAPZB/DYNC1H1/FKBP5/TUBB2A/DCTN2
REACTOME_HSF1_DEPENDENT_TRANSACTIVATION	REACTOME_HSF1_DEPENDENT_TRANSACTIVATION	38	0.696122	1.73601	0.00293686	0.0154124	0.0098951	5750	tags=58%, list=16%, signal=49%	FKBP4/HSPA6/TNFRSF21/HSPA1A/HSPA1B/DNAJB1/HSPA2/HSP90AA1/HSPA8/PTGES3/HSF1/HSPB1/HSPH1/HSP90AB1/DNAJB6/SERPINH1/AKT1S1/DEDD2/RPTOR/MTOR/MRPL18/COL4A6
REACTOME_HSF1_ACTIVATION	REACTOME_HSF1_ACTIVATION	31	0.797061	1.91959	0.00151745	0.00959058	0.00615735	5750	tags=68%, list=16%, signal=57%	FKBP4/HSPA6/TNFRSF21/HSPA1A/RPA3/HSPA1B/DNAJB1/HSP90AA1/PTGES3/HSF1/HSPB1/HSPH1/HSP90AB1/DNAJB6/SERPINH1/RPA1/DEDD2/VCP/YWHAE/MRPL18/COL4A6
REACTOME_HOST_INTERACTIONS_OF_HIV_FACTORS	REACTOME_HOST_INTERACTIONS_OF_HIV_FACTORS	131	0.71386	2.0923	0.00131752	0.00959058	0.00615735	5787	tags=66%, list=16%, signal=55%	HMGA1/NDC1/PSMD2/NUP155/RANBP1/AP1S3/NUP205/RAN/AP2M1/RCC1/PSMB9/PAK2/NUP37/RANGAP1/AP1S1/PSMD11/NUP62/AP2S1/PSMD14/PSMC2/PSMA5/PSMB3/PSMD1/KPNB1/NUP107/RAC1/PSMC4/NUP54/AP2A1/PSME3/NUP210/AP2B1/PSMC1/XPO1/PSMD3/PSMD8/PSMB2/SEM1/NUP153/PSMD7/NUP85/KPNA1/PSMD12/UBC/PPIA/PSMB5/PSMA7/PSME2/RAE1/PSMC3/PSMB7/POM121/BANF1/PSMB1/PSMD10/PSMA6/PACS1/NUP93/PSMB8/POM121C/ELOC/CCNT1/NUP50/PSME4/PSMC5/NUP188/…
REACTOME_HOMOLOGY_DIRECTED_REPAIR	REACTOME_HOMOLOGY_DIRECTED_REPAIR	138	0.742362	2.19862	0.001287	0.00959058	0.00615735	7968	tags=73%, list=22%, signal=57%	CCNA2/EXO1/RAD51AP1/RAD51/CLSPN/CHEK1/RFC4/BRCA1/EME1/H2BC11/FEN1/XRCC2/POLQ/BRIP1/H2AX/H2BC8/TIMELESS/BLM/POLE2/H2BC9/CDK2/PCNA/TOPBP1/RFC2/RFC3/RMI2/RFC5/H2BC17/H2BC5/RPA3/BARD1/POLD2/H2BC7/H2BC4/DNA2/NSD2/NBN/RBBP8/H2BC12/POLE3/RNF168/POLD1/POLE/BRCA2/CCNA1/TIPIN/PPP4C/RHNO1/PARP2/GEN1/RMI1/UBC/H2BC21/PALB2/POLD3/SUMO2/RNF4/H4C9/H4C5/UBE2V2/LIG3/RPA1/XRCC3/PPP4R2/RAD51C/UBE2N/POLD4/BRCC3/H4C14…
REACTOME_HOMOLOGOUS_DNA_PAIRING_AND_STRAND_EXCHANGE	REACTOME_HOMOLOGOUS_DNA_PAIRING_AND_STRAND_EXCHANGE	42	0.781478	1.97305	0.00146199	0.00959058	0.00615735	4153	tags=62%, list=11%, signal=55%	EXO1/RAD51AP1/RAD51/CHEK1/RFC4/BRCA1/XRCC2/BRIP1/BLM/TOPBP1/RFC2/RFC3/RMI2/RFC5/RPA3/BARD1/DNA2/NBN/RBBP8/BRCA2/RHNO1/RMI1/PALB2/RPA1/XRCC3/RAD51C
REACTOME_HIV_TRANSCRIPTION_INITIATION	REACTOME_HIV_TRANSCRIPTION_INITIATION	47	0.683511	1.74639	0.00145138	0.00959058	0.00615735	8429	tags=70%, list=23%, signal=54%	TAF6/GTF2H3/TAF13/GTF2E1/POLR2J/POLR2H/TAF2/GTF2E2/POLR2B/GTF2B/TBP/POLR2I/GTF2A2/POLR2G/ERCC2/TAF7L/POLR2A/MNAT1/GTF2A1/POLR2K/TAF5/GTF2H1/TAF11/GTF2F1/POLR2E/ERCC3/TAF9/POLR2D/TAF15/GTF2F2/TAF4/CDK7/TAF7
REACTOME_HIV_TRANSCRIPTION_ELONGATION	REACTOME_HIV_TRANSCRIPTION_ELONGATION	43	0.704645	1.78166	0.00146199	0.00959058	0.00615735	8498	tags=74%, list=23%, signal=57%	SSRP1/SUPT16H/GTF2H3/NELFE/NCBP2/POLR2J/POLR2H/NCBP1/NELFB/ELOC/POLR2B/CCNT1/NELFA/SUPT5H/POLR2I/POLR2G/ERCC2/SUPT4H1/POLR2A/MNAT1/ELOB/POLR2K/GTF2H1/GTF2F1/POLR2E/ERCC3/POLR2D/TCEA1/GTF2F2/CDK7/ELL/CTDP1
REACTOME_HIV_LIFE_CYCLE	REACTOME_HIV_LIFE_CYCLE	149	0.687913	2.05211	0.00126904	0.00959058	0.00615735	8543	tags=74%, list=23%, signal=57%	HMGA1/FEN1/NDC1/NUP155/RANBP1/NUP205/RAN/RCC1/NUP37/TAF6/RANGAP1/NUP62/NUP107/NUP54/SSRP1/NUP210/SUPT16H/VTA1/XPO1/GTF2H3/TAF13/LIG1/GTF2E1/NELFE/NUP153/NUP85/KPNA1/NCBP2/POLR2J/POLR2H/UBC/PPIA/TAF2/CHMP4C/CHMP2B/XRCC5/RAE1/NMT1/XRCC4/POM121/BANF1/NCBP1/GTF2E2/CHMP5/NELFB/NUP93/CCNK/POM121C/VPS37B/ELOC/POLR2B/CCNT1/NUP50/RNGTT/CHMP4B/NELFA/NUP188/SEC13/GTF2B/SUPT5H/TBP/POLR2I/XRCC6/GTF2A2/POLR2G/…
REACTOME_HIV_INFECTION	REACTOME_HIV_INFECTION	231	0.679571	2.10988	0.00120627	0.00959058	0.00615735	8543	tags=74%, list=23%, signal=57%	HMGA1/FEN1/NDC1/PSMD2/NUP155/RANBP1/AP1S3/NUP205/RAN/AP2M1/RCC1/PSMB9/PAK2/NUP37/TAF6/RANGAP1/AP1S1/PSMD11/NUP62/AP2S1/PSMD14/PSMC2/PSMA5/PSMB3/PSMD1/KPNB1/NUP107/RAC1/PSMC4/NUP54/SSRP1/AP2A1/PSME3/NUP210/AP2B1/SUPT16H/PSMC1/VTA1/XPO1/PSMD3/GTF2H3/TAF13/PSMD8/LIG1/PSMB2/GTF2E1/NELFE/SEM1/NUP153/PSMD7/NUP85/KPNA1/PSMD12/NCBP2/POLR2J/POLR2H/UBC/PPIA/TAF2/PSMB5/CHMP4C/PSMA7/PSME2/CHMP2B/XRCC5/RAE1/N…
REACTOME_HIV_ELONGATION_ARREST_AND_RECOVERY	REACTOME_HIV_ELONGATION_ARREST_AND_RECOVERY	33	0.699797	1.69852	0.00452489	0.021066	0.0135248	8498	tags=76%, list=23%, signal=58%	SSRP1/SUPT16H/NELFE/POLR2J/POLR2H/NELFB/CCNK/ELOC/POLR2B/CCNT1/NELFA/SUPT5H/POLR2I/POLR2G/SUPT4H1/POLR2A/ELOB/POLR2K/GTF2F1/POLR2E/POLR2D/TCEA1/GTF2F2/ELL/CTDP1
REACTOME_HEDGEHOG_ON_STATE	REACTOME_HEDGEHOG_ON_STATE	85	0.604989	1.69346	0.00135318	0.00959058	0.00615735	7646	tags=69%, list=21%, signal=55%	PSMD2/SMO/PSMB9/PSMD11/PSMD14/PSMC2/PSMA5/PSMB3/PSMD1/PSMC4/PSME3/PSMC1/KIF7/PSMD3/PSMD8/PSMB2/SMURF1/SEM1/PSMD7/GAS1/PSMD12/ITCH/UBC/PSMB5/PSMA7/PSME2/PSMC3/PSMB7/PSMB1/PSMD10/PSMA6/PSMB8/GPR161/GLI3/PSME4/PSMC5/PSMC6/PSMA2/CSNK1A1/PSMB4/PSMD4/PSMD9/PSMA4/PSMB6/SPOPL/GRK2/DZIP1/CDC73/PSMD13/IQCE/PSMB10/PSMD6/PSMA1/RPS27A/PSME1/CUL3/PSMD5/SMURF2/UBA52
REACTOME_HEDGEHOG_OFF_STATE	REACTOME_HEDGEHOG_OFF_STATE	113	0.612955	1.77871	0.00131926	0.00959058	0.00615735	4815	tags=49%, list=13%, signal=42%	TUBB3/TUBA1B/TUBA1C/TUBB6/PSMD2/TUBA4A/SMO/PSMB9/ADCY3/PSMD11/PSMD14/PSMC2/PSMA5/PSMB3/PSMD1/PSMC4/TUBB4B/PSME3/PSMC1/KIF7/PSMD3/PSMD8/PSMB2/SEM1/PSMD7/PSMD12/ITCH/UBC/PSMB5/PSMA7/PSME2/PRKAR1B/PSMC3/PSMB7/PSMB1/TULP3/PSMD10/PSMA6/PSMB8/GPR161/GSK3B/TUBA3C/GLI3/PSME4/PSMC5/PSMC6/PSMA2/CSNK1A1/CUL1/PSMB4/PSMD4/PSMD9/TUBB2A/PSMA4/PSMB6
REACTOME_HEDGEHOG_LIGAND_BIOGENESIS	REACTOME_HEDGEHOG_LIGAND_BIOGENESIS	65	0.600413	1.62235	0.0027894	0.0152978	0.00982152	7716	tags=75%, list=21%, signal=60%	PSMD2/ADAM17/PSMB9/PSMD11/PSMD14/PSMC2/PSMA5/PSMB3/PSMD1/PSMC4/PSME3/PSMC1/PSMD3/PSMD8/PSMB2/SEM1/PSMD7/PSMD12/UBC/PSMB5/PSMA7/PSME2/PSMC3/PSMB7/PSMB1/PSMD10/PSMA6/PSMB8/PSME4/PSMC5/PSMC6/PSMA2/P4HB/PSMB4/PSMD4/PSMD9/VCP/PSMA4/PSMB6/PSMD13/PSMB10/PSMD6/PSMA1/RPS27A/PSME1/PSMD5/DISP2/UBA52/SEL1L
REACTOME_HDR_THROUGH_SINGLE_STRAND_ANNEALING_SSA_	REACTOME_HDR_THROUGH_SINGLE_STRAND_ANNEALING_SSA_	37	0.767163	1.90664	0.00146413	0.00959058	0.00615735	2350	tags=49%, list=6%, signal=46%	EXO1/RAD51/RFC4/BRCA1/BRIP1/BLM/TOPBP1/RFC2/RFC3/RMI2/RFC5/RPA3/BARD1/DNA2/NBN/RBBP8/RHNO1/RMI1
REACTOME_HDR_THROUGH_HOMOLOGOUS_RECOMBINATION_HRR_	REACTOME_HDR_THROUGH_HOMOLOGOUS_RECOMBINATION_HRR_	67	0.758962	2.05347	0.00139082	0.00959058	0.00615735	6451	tags=69%, list=18%, signal=57%	EXO1/RAD51AP1/RAD51/CHEK1/RFC4/BRCA1/EME1/XRCC2/BRIP1/BLM/POLE2/PCNA/TOPBP1/RFC2/RFC3/RMI2/RFC5/RPA3/BARD1/POLD2/DNA2/NBN/RBBP8/POLE3/POLD1/POLE/BRCA2/RHNO1/GEN1/RMI1/UBC/PALB2/POLD3/RPA1/XRCC3/RAD51C/POLD4/RFC1/MUS81/POLE4/TOP3A/ATR/HUS1/RAD9A/WRN/RPA2
REACTOME_HDMS_DEMETHYLATE_HISTONES	REACTOME_HDMS_DEMETHYLATE_HISTONES	48	0.62465	1.60262	0.00722543	0.0302097	0.0193953	8626	tags=54%, list=24%, signal=41%	H3C4/H3C10/KDM1A/KDM3A/JMJD6/H4C9/H3C8/H4C5/RIOX2/KDM5D/H4C14/KDM1B/H4C12/H4C8/H3C6/KDM5A/UTY/KDM4D/KDM4B/KDM2A/H4C4/KDM5B/KDM4A/H3C13/H3C12/H3C7
REACTOME_HDACS_DEACETYLATE_HISTONES	REACTOME_HDACS_DEACETYLATE_HISTONES	91	0.670577	1.89477	0.0013459	0.00959058	0.00615735	7166	tags=55%, list=20%, signal=44%	H2BC11/H2AC8/H2AC7/H3C4/H2BC8/H2AC13/H2BC9/H3C10/H2AC11/H2BC17/H2BC5/H2BC7/H2BC4/HDAC2/H2BC12/SAP30/HDAC1/H2BC21/MTA2/KDM1A/TBL1XR1/H4C9/H3C8/H4C5/HMG20B/H2AC6/GATAD2A/RBBP7/TBL1X/H2AW/H4C14/H2BC18/H2AC17/MTA3/CHD4/H2AC16/H4C12/BRMS1/H2BU1/REST/H4C8/H3C6/H2BC13/H2AC14/RCOR1/SUDS3/MTA1/NCOR2/H4C4/H2AC20
REACTOME_HCMV_LATE_EVENTS	REACTOME_HCMV_LATE_EVENTS	113	0.671174	1.94766	0.00131926	0.00959058	0.00615735	6291	tags=54%, list=17%, signal=45%	H2BC11/NDC1/H2AC8/NUP155/H2AC7/H3C4/H2BC8/H2AC13/H2BC9/NUP205/H3C10/H2AC11/H2BC17/H2BC5/NUP37/H2BC7/H2BC4/NUP62/H2BC12/NUP107/NUP54/NUP210/NUP153/NUP85/SNF8/CHMP4C/CHMP2B/H2BC21/RAE1/POM121/VPS25/H4C9/H3C8/H4C5/NUP93/H2AC6/POM121C/VPS37B/NUP50/CHMP1A/CHMP4B/NUP188/SEC13/H2AW/H4C14/H2BC18/H2AC17/HNRNPK/NUP160/NUP43/VPS37D/VPS37C/H2AC16/H4C12/SEH1L/H2BU1/NUP42/H4C8/H3C6/H2BC13/H2AC14
REACTOME_HCMV_INFECTION	REACTOME_HCMV_INFECTION	159	0.679453	2.03683	0.00125628	0.00959058	0.00615735	6291	tags=55%, list=17%, signal=46%	TUBB3/TUBA1B/TUBA1C/H2BC11/TUBB6/EZH2/ITGB1/NDC1/H2AC8/TUBA4A/NUP155/H2AC7/H3C4/H2BC8/H2AC13/H2BC9/NUP205/H3C10/H2AC11/H2BC17/H2BC5/NUP37/H2BC7/H2BC4/NUP62/H2BC12/NUP107/TUBB4B/NUP54/NUP210/DYNLL1/PML/TRIM28/ELK1/NUP153/NUP85/CBX1/SNF8/CHMP4C/DYNC1I1/SUZ12/CHMP2B/H2BC21/RAE1/POM121/TUBAL3/TBL1XR1/VPS25/H4C9/H3C8/H4C5/EGFR/NUP93/H2AC6/POM121C/TUBA3C/VPS37B/DYNC1I2/NUP50/CHMP1A/RBBP7/CHMP4B/EED/NUP…
REACTOME_HCMV_EARLY_EVENTS	REACTOME_HCMV_EARLY_EVENTS	135	0.716756	2.11317	0.00130378	0.00959058	0.00615735	7166	tags=62%, list=20%, signal=50%	TUBB3/TUBA1B/TUBA1C/H2BC11/TUBB6/EZH2/ITGB1/NDC1/H2AC8/TUBA4A/NUP155/H2AC7/H3C4/H2BC8/H2AC13/H2BC9/NUP205/H3C10/H2AC11/H2BC17/H2BC5/NUP37/H2BC7/H2BC4/NUP62/H2BC12/NUP107/TUBB4B/NUP54/NUP210/DYNLL1/PML/TRIM28/ELK1/NUP153/NUP85/CBX1/DYNC1I1/SUZ12/H2BC21/RAE1/POM121/TUBAL3/TBL1XR1/H4C9/H3C8/H4C5/EGFR/NUP93/H2AC6/POM121C/TUBA3C/DYNC1I2/NUP50/RBBP7/EED/NUP188/SEC13/DYNC1H1/TUBB2A/TBL1X/H2AW/H4C14/H2BC…
REACTOME_HATS_ACETYLATE_HISTONES	REACTOME_HATS_ACETYLATE_HISTONES	138	0.587945	1.74129	0.001287	0.00959058	0.00615735	7166	tags=46%, list=20%, signal=37%	H2BC11/H2AC8/H2AC7/H3C4/H2BC8/H2AC13/H2BC9/YEATS2/ACTL6A/H3C10/H2AC11/H2BC17/H2BC5/MRGBP/H2BC7/H2BC4/RUVBL1/RUVBL2/H2BC12/HAT1/ACTB/MORF4L2/YEATS4/H2BC21/TRRAP/DR1/WDR5/H4C9/H3C8/H4C5/H2AC6/ATXN7L3/RBBP7/SAP130/KANSL2/HCFC1/MCRS1/H2AW/H4C14/MORF4L1/H2BC18/H2AC17/BRPF1/MSL1/VPS72/TADA3/H2AC16/EP400/H4C12/PHF20/H2BU1/ELP4/H4C8/H3C6/KAT6A/H2BC13/ELP1/H2AC14/TAF9/SUPT7L/H4C4/BRPF3/H2AC20
REACTOME_GOLGI_TO_ER_RETROGRADE_TRANSPORT	REACTOME_GOLGI_TO_ER_RETROGRADE_TRANSPORT	134	0.669268	1.97319	0.00130208	0.00959058	0.00615735	7104	tags=63%, list=19%, signal=51%	KIF2C/KIF4A/KIF18B/KIFC1/KIF23/KIF11/KIF20A/RACGAP1/KIF15/CENPE/TUBB3/TUBA1B/TUBA1C/KIF18A/TUBB6/KIF20B/KIF3C/TUBA4A/BICD1/KLC3/KIF2A/CAPZA2/CAPZA1/TUBB4B/KIF1A/DYNLL1/RAB6B/KDELR3/GALNT2/PAFAH1B2/KDELR2/ZW10/COPB2/ARF5/DYNC1I1/KIF22/PAFAH1B3/RINT1/ARCN1/TUBAL3/KIF21A/COPG1/TMED2/COPG2/TUBA3C/DYNC1I2/CAPZB/KIF3B/ARF4/KLC2/KDELR1/SEC22B/DYNC1H1/RAB6A/TUBB2A/COPZ2/KIF5B/DCTN2/ARF3/COPZ1/SURF4/GBF1/…
REACTOME_GOLGI_CISTERNAE_PERICENTRIOLAR_STACK_REORGANIZATION	REACTOME_GOLGI_CISTERNAE_PERICENTRIOLAR_STACK_REORGANIZATION	14	0.806635	1.66445	0.00825083	0.033269	0.0213594	6573	tags=86%, list=18%, signal=70%	PLK1/CCNB2/CCNB1/CDK1/MAPK3/BLZF1/GORASP2/MAPK1/RAB1B/RAB1A/GOLGA2/USO1
REACTOME_GLYCOLYSIS	REACTOME_GLYCOLYSIS	71	0.740149	2.01793	0.00140056	0.00959058	0.00615735	5762	tags=66%, list=16%, signal=56%	PFKP/GAPDH/HK2/PFKFB4/PGK1/PKM/TPI1/ALDOA/NDC1/PGAM1/NUP155/PGM2L1/ENO2/NUP205/ENO1/GPI/NUP37/NUP62/ALDOC/NUP107/NUP54/NUP210/NUP153/NUP85/RAE1/POM121/PFKFB3/PPP2R1B/HK1/NUP93/PPP2R5D/POM121C/BPGM/NUP50/NUP188/SEC13/PGP/PFKM/PFKL/GCKR/GNPDA1/PPP2CA/NUP160/NUP43/PPP2R1A/SEH1L/NUP42
REACTOME_GLUCOSE_METABOLISM	REACTOME_GLUCOSE_METABOLISM	91	0.707402	1.99882	0.0013459	0.00959058	0.00615735	5819	tags=59%, list=16%, signal=50%	PFKP/GAPDH/HK2/PFKFB4/PGK1/PKM/TPI1/ALDOA/NDC1/PGAM1/NUP155/PGM2L1/ENO2/NUP205/ENO1/GPI/NUP37/SLC25A13/NUP62/ALDOC/NUP107/NUP54/NUP210/NUP153/NUP85/SLC25A10/MDH2/RAE1/POM121/PFKFB3/MDH1/PPP2R1B/HK1/NUP93/PPP2R5D/POM121C/BPGM/NUP50/NUP188/SEC13/SLC25A1/PGP/GOT2/PFKM/PFKL/GCKR/GNPDA1/PPP2CA/NUP160/NUP43/PPP2R1A/SEH1L/NUP42/SLC37A4
REACTOME_GLUCONEOGENESIS	REACTOME_GLUCONEOGENESIS	33	0.665122	1.61436	0.00603318	0.0262874	0.0168771	4552	tags=45%, list=12%, signal=40%	GAPDH/PGK1/TPI1/ALDOA/PGAM1/ENO2/ENO1/GPI/SLC25A13/ALDOC/SLC25A10/MDH2/MDH1/SLC25A1/GOT2
REACTOME_GLOBAL_GENOME_NUCLEOTIDE_EXCISION_REPAIR_GG_NER_	REACTOME_GLOBAL_GENOME_NUCLEOTIDE_EXCISION_REPAIR_GG_NER_	84	0.7072	1.97754	0.00135685	0.00959058	0.00615735	7646	tags=70%, list=21%, signal=56%	RFC4/POLE2/PCNA/ACTL6A/RFC2/RFC3/RFC5/RPA3/POLD2/RUVBL1/COPS6/POLE3/POLD1/POLE/RAD23B/ACTB/SUMO3/GTF2H3/LIG1/PARP2/UBC/CUL4B/COPS8/RAD23A/POLD3/SUMO2/UBE2V2/LIG3/COPS7A/GPS1/RPA1/COPS3/TFPT/UBE2N/MCRS1/POLD4/DDB1/COPS2/ERCC2/RFC1/COPS7B/POLE4/MNAT1/PARP1/COPS4/GTF2H1/YY1/SUMO1/ERCC3/RPA2/NFRKB/RNF111/CUL4A/RPS27A/CETN2/UBE2I/ACTR5/ERCC1/UBA52
REACTOME_GENE_SILENCING_BY_RNA	REACTOME_GENE_SILENCING_BY_RNA	136	0.680651	2.01047	0.00130039	0.00959058	0.00615735	6291	tags=52%, list=17%, signal=43%	H2BC11/H2AZ1/H2AX/NDC1/H2AC8/NUP155/H2AC7/H3C4/H2BC8/HENMT1/H2BC9/NUP205/RAN/H3C10/H2BC17/H2BC5/NUP37/MYBL1/H2BC7/H2BC4/NUP62/HSP90AA1/DROSHA/H2BC12/NUP107/NUP54/NUP210/IPO8/NUP153/NUP85/H2AJ/TSN/POLR2J/XPO5/POLR2H/H2BC21/RAE1/POM121/H4C9/H3C8/H4C5/AGO2/H3-3B/NUP93/H2AC6/POM121C/POLR2B/NUP50/NUP188/SEC13/POLR2I/H4C14/POLR2G/NUP160/NUP43/H2AZ2/TARBP2/MAEL/PIWIL2/H4C12/TDRD12/SEH1L/POLR2A/H2BU1/NUP…
REACTOME_GENE_AND_PROTEIN_EXPRESSION_BY_JAK_STAT_SIGNALING_AFTER_INTERLEUKIN_12_STIMULATION	REACTOME_GENE_AND_PROTEIN_EXPRESSION_BY_JAK_STAT_SIGNALING_AFTER_INTERLEUKIN_12_STIMULATION	37	0.652936	1.62275	0.00439239	0.0205294	0.0131803	5751	tags=62%, list=16%, signal=52%	LMNB1/ANXA2/MIF/PAK2/TCP1/RALA/CAPZA1/CFL1/SNRPA1/GSTO1/PPIA/SOD2/PSME2/SERPINB2/IFNG/HNRNPF/RPLP0/RAP1B/CNN2/BOLA2B/HSPA9/HNRNPA2B1/TALDO1
REACTOME_GAP_JUNCTION_TRAFFICKING_AND_REGULATION	REACTOME_GAP_JUNCTION_TRAFFICKING_AND_REGULATION	51	0.684248	1.76583	0.00144928	0.00959058	0.00615735	4631	tags=49%, list=13%, signal=43%	GJB3/GJB2/GJB5/TUBB3/TUBA1B/TUBA1C/TUBB6/GJB6/TUBA4A/GJB4/AP2M1/GJA1/DNM1/ACTG1/TUBB4B/CLTB/ACTB/CLTCL1/TUBAL3/GJC1/TUBA3C/CLTC/GJA3/TUBB2A/SRC
REACTOME_GAP_JUNCTION_ASSEMBLY	REACTOME_GAP_JUNCTION_ASSEMBLY	38	0.678972	1.69324	0.00293686	0.0154124	0.0098951	3869	tags=42%, list=11%, signal=38%	GJB3/GJB2/GJB5/TUBB3/TUBA1B/TUBA1C/TUBB6/GJB6/TUBA4A/GJB4/GJA1/TUBB4B/TUBAL3/GJC1/TUBA3C/GJA3
REACTOME_GAP_FILLING_DNA_REPAIR_SYNTHESIS_AND_LIGATION_IN_GG_NER	REACTOME_GAP_FILLING_DNA_REPAIR_SYNTHESIS_AND_LIGATION_IN_GG_NER	25	0.79061	1.81082	0.0015873	0.00959058	0.00615735	5285	tags=76%, list=14%, signal=65%	RFC4/POLE2/PCNA/RFC2/RFC3/RFC5/RPA3/POLD2/POLE3/POLD1/POLE/LIG1/UBC/POLD3/LIG3/RPA1/POLD4/RFC1/POLE4
REACTOME_G2_M_DNA_DAMAGE_CHECKPOINT	REACTOME_G2_M_DNA_DAMAGE_CHECKPOINT	95	0.75217	2.12755	0.00135318	0.00959058	0.00615735	6451	tags=65%, list=18%, signal=54%	CCNB1/CDK1/EXO1/CHEK1/CDC25C/RFC4/BRCA1/H2BC11/BRIP1/H2AX/YWHAG/H2BC8/BLM/H2BC9/SFN/TOPBP1/RFC2/RFC3/RMI2/RFC5/H2BC17/H2BC5/RPA3/BARD1/H2BC7/YWHAZ/H2BC4/DNA2/NSD2/NBN/RBBP8/YWHAQ/H2BC12/RNF168/CHEK2/RHNO1/RMI1/H2BC21/YWHAB/H4C9/YWHAH/H4C5/UBE2V2/RPA1/UBE2N/BRCC3/H4C14/MDC1/YWHAE/TOP3A/BABAM1/H4C12/ATR/H2BU1/H4C8/HUS1/SUMO1/H2BC13/TP53BP1/RAD9A/WRN/RPA2
REACTOME_G2_M_CHECKPOINTS	REACTOME_G2_M_CHECKPOINTS	168	0.7725	2.32696	0.00124224	0.00959058	0.00615735	6451	tags=73%, list=18%, signal=61%	CDC6/CCNB2/CDC45/CCNB1/CDK1/GTSE1/EXO1/MCM10/ORC1/MCM2/PKMYT1/MCM4/CLSPN/CHEK1/CDC25C/RFC4/CDC25A/MCM6/BRCA1/H2BC11/ORC6/MCM7/BRIP1/DBF4/H2AX/CDC7/YWHAG/PSMD2/H2BC8/BLM/MCM5/H2BC9/SFN/CDK2/TOPBP1/RFC2/RFC3/RMI2/RFC5/H2BC17/MCM8/MCM3/H2BC5/RPA3/PSMB9/BARD1/H2BC7/YWHAZ/H2BC4/PSMD11/DNA2/NSD2/NBN/RBBP8/ORC5/PSMD14/YWHAQ/PSMC2/H2BC12/PSMA5/PSMB3/PSMD1/RNF168/PSMC4/PSME3/PSMC1/CHEK2/PSMD3/PSMD8/RHNO1/…
REACTOME_G1_S_SPECIFIC_TRANSCRIPTION	REACTOME_G1_S_SPECIFIC_TRANSCRIPTION	29	0.859696	2.03308	0.00154799	0.00959058	0.00615735	3679	tags=79%, list=10%, signal=71%	RRM2/CDC6/TK1/CDC45/CDK1/CCNE1/ORC1/CDT1/TYMS/CDC25A/E2F1/FBXO5/PCNA/RBL1/TFDP1/CCNA1/HDAC1/LIN9/DHFR/E2F4/LIN54/POLA1/E2F6
REACTOME_G1_S_DNA_DAMAGE_CHECKPOINTS	REACTOME_G1_S_DNA_DAMAGE_CHECKPOINTS	68	0.755799	2.05213	0.00138313	0.00959058	0.00615735	4815	tags=69%, list=13%, signal=60%	CCNA2/CCNE1/CHEK1/CDC25A/CDKN2A/PSMD2/CDK2/PSMB9/CCNE2/PSMD11/PSMD14/PSMC2/PSMA5/CDKN1A/PSMB3/PSMD1/PSMC4/PSME3/PSMC1/CHEK2/CCNA1/PSMD3/PSMD8/PSMB2/SEM1/PSMD7/PSMD12/UBC/PSMB5/PSMA7/PSME2/PSMC3/PSMB7/PSMB1/PSMD10/PSMA6/PSMB8/PSME4/PSMC5/PSMC6/PSMA2/PSMB4/PSMD4/PSMD9/ZNF385A/PSMA4/PSMB6
REACTOME_G0_AND_EARLY_G1	REACTOME_G0_AND_EARLY_G1	27	0.849345	1.98093	0.00157233	0.00959058	0.00615735	3519	tags=70%, list=10%, signal=64%	MYBL2/CCNA2/TOP2A/CDC6/CDK1/CCNE1/CDC25A/E2F1/MYC/CDK2/PCNA/RBL1/CCNE2/TFDP1/CCNA1/HDAC1/LIN9/E2F4/LIN54
REACTOME_FORMATION_OF_TUBULIN_FOLDING_INTERMEDIATES_BY_CCT_TRIC	REACTOME_FORMATION_OF_TUBULIN_FOLDING_INTERMEDIATES_BY_CCT_TRIC	26	0.780419	1.80932	0.00158479	0.00959058	0.00615735	3588	tags=62%, list=10%, signal=56%	TUBB3/TUBA1B/TUBA1C/TUBB6/CCT5/TUBA4A/CCT6A/CCT4/TCP1/TUBB4B/CCT2/CCT7/CCT8/CCT3/TUBAL3/TUBA3C
REACTOME_FORMATION_OF_THE_EARLY_ELONGATION_COMPLEX	REACTOME_FORMATION_OF_THE_EARLY_ELONGATION_COMPLEX	33	0.703248	1.70689	0.00452489	0.021066	0.0135248	8498	tags=76%, list=23%, signal=58%	GTF2H3/NELFE/NCBP2/POLR2J/POLR2H/NCBP1/NELFB/POLR2B/NELFA/SUPT5H/POLR2I/POLR2G/ERCC2/SUPT4H1/POLR2A/MNAT1/POLR2K/GTF2H1/GTF2F1/POLR2E/ERCC3/POLR2D/GTF2F2/CDK7/CTDP1
REACTOME_FORMATION_OF_THE_CORNIFIED_ENVELOPE	REACTOME_FORMATION_OF_THE_CORNIFIED_ENVELOPE	128	0.691069	2.02968	0.00129702	0.00959058	0.00615735	3811	tags=34%, list=10%, signal=31%	KRT6A/KRT16/PKP2/KRT17/KRT81/DSP/DSG2/KRT6B/KRT19/KRT80/DSC2/PERP/PI3/SPRR1B/KRT14/KRT23/KLK8/KRT8/DSC3/SPRR3/KLK5/LIPK/KRT7/KRT18/ST14/DSG3/PKP3/KRT5/CASP14/SPRR2A/KRT6C/SPRR2D/TGM5/CSTA/SPRR1A/JUP/KRT20/KRT83/KRT15/KRT78/CAPNS1/SPRR2F/PPL/SPRR2E
REACTOME_FORMATION_OF_THE_BETA_CATENIN_TCF_TRANSACTIVATING_COMPLEX	REACTOME_FORMATION_OF_THE_BETA_CATENIN_TCF_TRANSACTIVATING_COMPLEX	90	0.615655	1.73699	0.00134409	0.00959058	0.00615735	6291	tags=43%, list=17%, signal=36%	H2BC11/H2AZ1/H2AX/H2AC8/MYC/H2AC7/H3C4/H2BC8/BCL9L/H2BC9/H3C10/H2BC17/H2BC5/H2BC7/H2BC4/RUVBL1/TLE1/H2BC12/H2AJ/HDAC1/LEO1/H2BC21/TRRAP/H4C9/H3C8/H4C5/H3-3B/H2AC6/H4C14/H2AZ2/CTNNB1/H4C12/CDC73/H2BU1/H4C8/H3C6/H2BC13/MEN1/H2AC14
REACTOME_FORMATION_OF_TC_NER_PRE_INCISION_COMPLEX	REACTOME_FORMATION_OF_TC_NER_PRE_INCISION_COMPLEX	53	0.676425	1.76107	0.00143885	0.00959058	0.00615735	8411	tags=74%, list=23%, signal=57%	COPS6/GTF2H3/POLR2J/POLR2H/UBC/PRPF19/CUL4B/COPS8/POLR2B/COPS7A/GPS1/ISY1/COPS3/POLR2I/DDB1/COPS2/POLR2G/ERCC2/COPS7B/HMGN1/POLR2A/MNAT1/AQR/POLR2K/COPS4/GTF2H1/ERCC8/POLR2E/ERCC3/POLR2D/CUL4A/RPS27A/ZNF830/UBA52/TCEA1/PPIE/EP300/CDK7/COPS5
REACTOME_FORMATION_OF_SENESCENCE_ASSOCIATED_HETEROCHROMATIN_FOCI_SAHF_	REACTOME_FORMATION_OF_SENESCENCE_ASSOCIATED_HETEROCHROMATIN_FOCI_SAHF_	17	0.762797	1.63709	0.00487805	0.0221467	0.0142187	5441	tags=65%, list=15%, signal=55%	HMGA1/HMGA2/LMNB1/CDKN1A/H1-4/H1-2/H1-0/H1-3/H1-5/UBN1/EP400
REACTOME_FORMATION_OF_RNA_POL_II_ELONGATION_COMPLEX_	REACTOME_FORMATION_OF_RNA_POL_II_ELONGATION_COMPLEX_	58	0.669349	1.78363	0.00141243	0.00959058	0.00615735	9121	tags=72%, list=25%, signal=54%	SSRP1/SUPT16H/GTF2H3/NELFE/NCBP2/POLR2J/POLR2H/LEO1/NCBP1/NELFB/CCNK/ELOC/POLR2B/CCNT1/NELFA/EAF1/SUPT5H/POLR2I/POLR2G/ERCC2/SUPT4H1/CDC73/POLR2A/MNAT1/ELOB/POLR2K/GTF2H1/GTF2F1/POLR2E/ERCC3/PAF1/RTF1/POLR2D/IWS1/SUPT6H/TCEA1/GTF2F2/CDK7/ELL/CTDP1/CTR9/NELFCD
REACTOME_FORMATION_OF_INCISION_COMPLEX_IN_GG_NER	REACTOME_FORMATION_OF_INCISION_COMPLEX_IN_GG_NER	43	0.660017	1.66882	0.00292398	0.0154124	0.0098951	8747	tags=70%, list=24%, signal=53%	RPA3/RAD23B/SUMO3/GTF2H3/PARP2/UBC/CUL4B/RAD23A/SUMO2/UBE2V2/RPA1/UBE2N/DDB1/ERCC2/MNAT1/PARP1/GTF2H1/SUMO1/ERCC3/RPA2/RNF111/CUL4A/RPS27A/CETN2/UBE2I/ERCC1/UBA52/CDK7/ERCC4/PIAS3
REACTOME_FOLDING_OF_ACTIN_BY_CCT_TRIC	REACTOME_FOLDING_OF_ACTIN_BY_CCT_TRIC	10	0.886203	1.6885	0.003367	0.0169706	0.0108955	2737	tags=90%, list=7%, signal=83%	CCT5/CCT6A/CCT4/TCP1/CCT2/ACTB/CCT7/CCT8/CCT3
REACTOME_FLT3_SIGNALING	REACTOME_FLT3_SIGNALING	291	0.426056	1.34817	0.0128806	0.0484089	0.0310796	6463	tags=41%, list=18%, signal=34%	EREG/MET/AREG/FN1/GRIN2D/TGFA/PSMD2/DUSP5/TRIB3/IRS1/SPRED3/NRAS/PSMB9/IL17RD/DUSP9/SPTBN2/VCL/PSMD11/RASAL2/PDGFB/ACTG1/PSMD14/BCL2L1/ARTN/PSMC2/PSMA5/PSMB3/PSMD1/PSMC4/PSME3/ACTB/PSMC1/PHB/PSMD3/PAQR3/PSMD8/IL2RA/MAPK12/PSMB2/SEM1/ITGB3/PSMD7/PSMD12/RCE1/UBC/PIK3CA/PSMB5/LYPLA1/ICMT/PSMA7/PSME2/MAP2K1/PSMC3/PSMB7/YWHAB/PTPN11/PSMB1/PIK3CB/PSMD10/CSK/PSMA6/GDNF/GRB2/PPP2R1B/EGFR/KRAS/PPP1CC/PPP2…
REACTOME_FANCONI_ANEMIA_PATHWAY	REACTOME_FANCONI_ANEMIA_PATHWAY	39	0.743832	1.86942	0.00145138	0.00959058	0.00615735	7987	tags=74%, list=22%, signal=58%	UBE2T/FANCI/EME1/FAAP24/FANCD2/FANCG/FANCA/RPA3/FANCB/DCLRE1B/USP1/UBC/FANCE/FANCC/CENPX/DCLRE1A/RPA1/FANCL/FANCM/MUS81/ATR/FANCF/RPA2/FAN1/RPS27A/SLX4/ERCC1/UBA52/FAAP100
REACTOME_FACTORS_INVOLVED_IN_MEGAKARYOCYTE_DEVELOPMENT_AND_PLATELET_PRODUCTION	REACTOME_FACTORS_INVOLVED_IN_MEGAKARYOCYTE_DEVELOPMENT_AND_PLATELET_PRODUCTION	168	0.587784	1.77055	0.00124224	0.00959058	0.00615735	3807	tags=33%, list=10%, signal=29%	KIF2C/KIF4A/KIF18B/KIFC1/KIF23/KIF11/KIF20A/RACGAP1/KIF15/CENPE/TUBB3/TUBA1B/TUBA1C/KIF18A/TUBB6/KIF20B/KIF3C/TUBA4A/H3C4/CDK2/H3C10/KLC3/KIF2A/CAPZA2/CAPZA1/HDAC2/MAFK/RAC1/TUBB4B/KIF1A/ACTB/IRF1/EHD1/DOCK3/HBE1/HDAC1/DOCK7/GATA3/MFN1/PRKAR1B/KIF22/CDK5/KDM1A/MAFG/TUBAL3/SH2B2/KIF21A/H3C8/HMG20B/H3-3B/TUBA3C/MAFF/CAPZB/MYB/KIF3B
REACTOME_EXTRACELLULAR_MATRIX_ORGANIZATION	REACTOME_EXTRACELLULAR_MATRIX_ORGANIZATION	300	0.556426	1.7701	0.00115741	0.00959058	0.00615735	3949	tags=40%, list=11%, signal=36%	LAMC2/COL11A1/MMP12/CTSV/PLOD2/SPP1/MMP11/LOXL2/MMP1/COL7A1/COL12A1/SERPINE1/MMP14/ADAM12/ITGB4/TNC/COL1A1/ITGA5/MMP10/LAMB3/COL17A1/ITGB8/FN1/COL5A2/MFAP5/VCAN/P4HA1/KLK7/IBSP/COL3A1/MMP9/LOX/ITGA6/ITGA2/ITGB1/CTSL/PLEC/ACTN1/PXDN/COLGALT1/COL1A2/ITGA11/DST/COL5A1/MFAP2/MMP3/ADAM9/ADAMTS4/MMP13/COL6A1/ITGAV/COL6A2/LAMA3/ADAM17/TIMP2/COL15A1/BMP1/PLOD3/PLOD1/ADAMTS2/ITGB5/LAMB1/NID2/ADAM19/ADAM8/…
REACTOME_EXTRA_NUCLEAR_ESTROGEN_SIGNALING	REACTOME_EXTRA_NUCLEAR_ESTROGEN_SIGNALING	75	0.575721	1.57991	0.00417246	0.0198052	0.0127154	6162	tags=51%, list=17%, signal=42%	EREG/SPHK1/GNG4/AREG/MMP9/TGFA/MMP3/NRAS/CAV2/GNB4/HSP90AA1/GNAI3/MMP2/XPO1/ELK1/HSPB1/PRMT1/GNG12/PIK3CA/GNB2/STRN/GNB1/EGFR/KRAS/GNG10/MMP7/CAV1/SHC1/AKT2/MAPK3/SRC/SRF/GNAI2/S1PR3/MAPK1/GNGT1/HBEGF/IGF1R
REACTOME_EXTENSION_OF_TELOMERES	REACTOME_EXTENSION_OF_TELOMERES	51	0.76074	1.96323	0.00144928	0.00959058	0.00615735	6451	tags=76%, list=18%, signal=63%	CCNA2/RFC4/DSCC1/FEN1/PRIM1/BLM/CDK2/PCNA/PIF1/RFC2/RFC3/RFC5/RPA3/POLD2/POT1/PRIM2/POLA2/RUVBL1/DNA2/DKC1/RUVBL2/NOP10/POLD1/CCNA1/LIG1/ACD/CHTF18/GAR1/POLD3/POLA1/RPA1/POLD4/CHTF8/RFC1/WRAP53/SHQ1/ANKRD28/WRN/RPA2
REACTOME_EXPORT_OF_VIRAL_RIBONUCLEOPROTEINS_FROM_NUCLEUS	REACTOME_EXPORT_OF_VIRAL_RIBONUCLEOPROTEINS_FROM_NUCLEUS	33	0.767823	1.86363	0.0015083	0.00959058	0.00615735	5762	tags=73%, list=16%, signal=61%	NDC1/NUP155/NUP205/RAN/HSPA1A/NUP37/NUP62/NUP107/NUP54/NUP210/XPO1/NUP153/NUP85/RAE1/POM121/NUP93/POM121C/NUP50/NUP188/SEC13/NUP160/NUP43/SEH1L/NUP42
REACTOME_EUKARYOTIC_TRANSLATION_INITIATION	REACTOME_EUKARYOTIC_TRANSLATION_INITIATION	120	0.561668	1.64463	0.00129702	0.00959058	0.00615735	10649	tags=58%, list=29%, signal=42%	RPL39L/EIF4EBP1/RPS4Y1/EIF4G1/EIF3B/EIF2S1/EIF2S2/EIF4H/EIF5B/EIF3I/EIF3A/EIF4E/EIF2B2/EIF3J/RPLP0/EIF3D/EIF4A2/RPL35A/EIF2B1/EIF2B5/EIF3M/RPS26/RPL26L1/EIF5/RPL35/RPL18A/RPL22L1/RPL27/EIF2B3/RPS19/PABPC1/EIF3K/EIF3H/RPL41/RPL8/RPSA/RPL38/RPS7/EIF2S3/RPS10/RPS27A/EIF3C/RPS5/UBA52/RPL37/RPL17/RPS15/RPL19/RPL10L/RPS12/RPL36/FAU/RPS17/RPS29/RPL3L/EIF2B4/RPS2/RPS21/RPL18/EIF3G/RPS16/RPL23A/RPS8/RPL5/…
REACTOME_ESTROGEN_DEPENDENT_GENE_EXPRESSION	REACTOME_ESTROGEN_DEPENDENT_GENE_EXPRESSION	148	0.585833	1.746	0.00127714	0.00959058	0.00615735	7166	tags=51%, list=20%, signal=41%	KPNA2/TFF1/FKBP4/H2BC11/H2AZ1/TGFA/H2AX/H2AC8/MYC/H2AC7/H3C4/H2BC8/H2BC9/H3C10/H2BC17/H2BC5/H2BC7/H2BC4/NRIP1/HSP90AA1/H2BC12/PTGES3/CARM1/SMC3/H2AJ/PRMT1/HDAC1/POLR2J/POLR2H/GATA3/MOV10/SMC1A/RAD21/HSP90AB1/H2BC21/KDM1A/MED1/H4C9/H3C8/H4C5/NCOA3/AGO2/H3-3B/STAG1/H2AC6/MYB/POLR2B/CCNT1/ZNF217/TBP/POLR2I/H4C14/GTF2A2/POLR2G/H2AZ2/SP1/H4C12/POLR2A/H2BU1/GTF2A1/FOXA1/H4C8/POLR2K/KCTD6/H3C6/YY1/H2BC1…
REACTOME_ESR_MEDIATED_SIGNALING	REACTOME_ESR_MEDIATED_SIGNALING	219	0.594602	1.84548	0.00120048	0.00959058	0.00615735	6291	tags=49%, list=17%, signal=41%	EREG/SPHK1/KPNA2/TFF1/GNG4/AREG/FKBP4/H2BC11/MMP9/H2AZ1/TGFA/H2AX/H2AC8/MYC/H2AC7/H3C4/H2BC8/MMP3/H2BC9/H3C10/NRAS/H2BC17/H2BC5/CAV2/H2BC7/H2BC4/NRIP1/GNB4/HSP90AA1/GNAI3/H2BC12/PTGES3/CARM1/SMC3/MMP2/XPO1/ELK1/HSPB1/H2AJ/PRMT1/HDAC1/POLR2J/GNG12/POLR2H/PPID/PIK3CA/GATA3/MOV10/SMC1A/RAD21/HSP90AB1/GNB2/H2BC21/KDM1A/MED1/STRN/H4C9/H3C8/H4C5/GNB1/NCOA3/AGO2/EGFR/H3-3B/KRAS/STAG1/H2AC6/GNG10/MYB/MMP…
REACTOME_ERCC6_CSB_AND_EHMT2_G9A_POSITIVELY_REGULATE_RRNA_EXPRESSION	REACTOME_ERCC6_CSB_AND_EHMT2_G9A_POSITIVELY_REGULATE_RRNA_EXPRESSION	74	0.70143	1.92018	0.00138696	0.00959058	0.00615735	7166	tags=55%, list=20%, signal=45%	H2BC11/H2AZ1/H2AX/H2AC8/H2AC7/H3C4/H2BC8/H2BC9/H3C10/H2BC17/H2BC5/H2BC7/H2BC4/HDAC2/H2BC12/H2AJ/HDAC1/CBX3/H2BC21/MTA2/H4C9/H3C8/H4C5/H3-3B/H2AC6/GATAD2A/RBBP7/H4C14/MTA3/TTF1/H2AZ2/CHD4/H4C12/H2BU1/H4C8/H3C6/H2BC13/H2AC14/MTA1/H4C4/H2AC20
REACTOME_ER_TO_GOLGI_ANTEROGRADE_TRANSPORT	REACTOME_ER_TO_GOLGI_ANTEROGRADE_TRANSPORT	154	0.592017	1.77048	0.00126263	0.00959058	0.00615735	7191	tags=54%, list=20%, signal=44%	COL7A1/TUBB3/AREG/TUBA1B/TUBA1C/TUBB6/F5/TGFA/TUBA4A/SEC23A/YKT6/SPTBN2/TFG/CAPZA2/CAPZA1/TUBB4B/CNIH2/PPP6R1/DYNLL1/COG5/MCFD2/KDELR3/KDELR2/COPB2/ARF5/DYNC1I1/CNIH1/LMAN1/ARCN1/TUBAL3/COPG1/TMED2/COPG2/SEC22A/TUBA3C/DYNC1I2/CTSC/CAPZB/PREB/ARF4/SEC13/KDELR1/SEC22B/DYNC1H1/TUBB2A/COPZ2/SEC24A/SEC24D/GOSR2/DCTN2/ARF3/COPZ1/GOSR1/SEC24C/LMAN2L/GBF1/TUBB4A/ARFGAP3/TMED7/SPTAN1/RAB1B/ANKRD28/RAB1A/A…
REACTOME_EPIGENETIC_REGULATION_OF_GENE_EXPRESSION	REACTOME_EPIGENETIC_REGULATION_OF_GENE_EXPRESSION	146	0.689402	2.05474	0.00127389	0.00959058	0.00615735	6744	tags=56%, list=18%, signal=46%	UHRF1/H2BC11/EZH2/H2AZ1/H2AX/H2AC8/H2AC7/H3C4/H2BC8/H2BC9/H3C10/SUV39H1/H2BC17/H2BC5/DNMT3B/PHF19/H2BC7/DEK/H2BC4/DDX21/CD3EAP/TWISTNB/HDAC2/H2BC12/ACTB/SAP30/GTF2H3/TAF1A/TDG/DNMT1/H2AJ/HDAC1/POLR2H/CBX3/SUZ12/H2BC21/MTA2/H4C9/H3C8/H4C5/H3-3B/H2AC6/GSK3B/POLR1A/BAZ2A/BAZ1B/GATAD2A/RBBP7/TET3/SAP130/EED/TBP/H4C14/TAF1B/SAP30BP/ERCC2/MTF2/POLR1B/MTA3/TTF1/H2AZ2/CHD4/JARID2/H4C12/SMARCA5/MNAT1/H2BU…
REACTOME_EPHB_MEDIATED_FORWARD_SIGNALING	REACTOME_EPHB_MEDIATED_FORWARD_SIGNALING	42	0.744882	1.88066	0.00146199	0.00959058	0.00615735	6836	tags=74%, list=19%, signal=60%	EPHB2/ARPC1A/LIMK1/CFL1/ACTG1/ACTR3/ARPC1B/YES1/RAC1/EFNB2/ACTB/EFNB1/PAK1/EPHB3/ARPC2/ACTR2/EPHB4/ARPC3/TIAM1/WASL/ITSN1/LIMK2/SRC/ARPC4/ARPC5/RHOA/LYN/ROCK2/RASA1/ROCK1/HRAS
REACTOME_EPH_EPHRIN_SIGNALING	REACTOME_EPH_EPHRIN_SIGNALING	92	0.660426	1.8648	0.00134953	0.00959058	0.00615735	6857	tags=71%, list=19%, signal=58%	NGEF/EPHB2/MMP9/EPHA1/EPHA2/ARPC1A/EFNA3/AP2M1/LIMK1/PAK2/DNM1/ADAM10/CFL1/AP2S1/ACTG1/ACTR3/EFNA5/ARPC1B/YES1/RAC1/EFNB2/CLTB/AP2A1/ACTB/AP2B1/MMP2/VAV3/EFNB1/EFNA2/MYH9/PAK1/EPHB3/ARPC2/VAV2/ACTR2/EPHB4/CLTCL1/GIT1/ARPC3/PSENEN/TIAM1/WASL/CLTC/MYL6/EPHA10/ITSN1/LIMK2/SRC/APH1A/ARPC4/MYL9/NCSTN/MYL12A/ARPC5/PSEN1/SDCBP/RHOA/LYN/MYL12B/NCK2/ROCK2/RASA1/ROCK1/HRAS/CLTA
REACTOME_EPH_EPHRIN_MEDIATED_REPULSION_OF_CELLS	REACTOME_EPH_EPHRIN_MEDIATED_REPULSION_OF_CELLS	51	0.683967	1.7651	0.00144928	0.00959058	0.00615735	5846	tags=69%, list=16%, signal=58%	EPHB2/MMP9/EPHA1/EPHA2/EFNA3/AP2M1/DNM1/ADAM10/AP2S1/ACTG1/EFNA5/YES1/RAC1/EFNB2/CLTB/AP2A1/ACTB/AP2B1/MMP2/VAV3/EFNB1/EFNA2/EPHB3/VAV2/EPHB4/CLTCL1/PSENEN/TIAM1/CLTC/EPHA10/SRC/APH1A/NCSTN/PSEN1/LYN
REACTOME_EGFR_DOWNREGULATION	REACTOME_EGFR_DOWNREGULATION	31	0.67712	1.63073	0.00758725	0.0312285	0.0200494	7877	tags=65%, list=21%, signal=51%	EREG/AREG/TGFA/SH3GL1/UBC/HGS/PTPN12/SH3KBP1/GRB2/EGFR/STAM/CBL/EPN1/PTPRK/HBEGF/RPS27A/EPS15L1/UBA52/EPGN/CDC42
REACTOME_ECM_PROTEOGLYCANS	REACTOME_ECM_PROTEOGLYCANS	76	0.590363	1.63082	0.00275482	0.0152058	0.00976247	4708	tags=50%, list=13%, signal=44%	SERPINE1/TNC/COL1A1/FN1/COL5A2/VCAN/IBSP/COL3A1/ITGA2/ITGB1/COL1A2/COL5A1/COL6A1/ITGAV/COL6A2/LAMA3/ITGB5/LAMB1/COL5A3/AGRN/COL6A3/LRP4/DAG1/HAPLN1/ITGB3/LAMC1/LAMA5/COL4A1/COL4A2/APP/SPARC/ASPN/TGFB2/ACAN/LAMA1/LAMA4/BCAN/COL2A1
REACTOME_EARLY_PHASE_OF_HIV_LIFE_CYCLE	REACTOME_EARLY_PHASE_OF_HIV_LIFE_CYCLE	14	0.780489	1.6105	0.0132013	0.0491486	0.0315544	4549	tags=64%, list=12%, signal=56%	HMGA1/FEN1/LIG1/KPNA1/PPIA/XRCC5/XRCC4/BANF1/XRCC6
REACTOME_E3_UBIQUITIN_LIGASES_UBIQUITINATE_TARGET_PROTEINS	REACTOME_E3_UBIQUITIN_LIGASES_UBIQUITINATE_TARGET_PROTEINS	59	0.703497	1.88097	0.0013986	0.00959058	0.00615735	8771	tags=71%, list=24%, signal=54%	H2BC11/H2BC8/H2BC9/PCNA/PRKDC/BCL10/H2BC17/H2BC5/HLTF/H2BC7/H2BC4/H2BC12/UBC/LEO1/UBE2D1/RAD18/UBE2V2/UBE2L3/DERL1/RNF40/UBE2N/VCP/UBE2E1/HLA-A/UBE2D3/CDC73/UBE2A/H2BC13/PEX10/PEX12/PAF1/PEX5/RTF1/RNF144A/RNF20/RPS27A/UBA52/RNF181/UBE2D2/SELENOS/WAC/PEX14
REACTOME_E2F_MEDIATED_REGULATION_OF_DNA_REPLICATION	REACTOME_E2F_MEDIATED_REGULATION_OF_DNA_REPLICATION	22	0.804504	1.8046	0.00162338	0.00959058	0.00615735	3751	tags=64%, list=10%, signal=57%	CCNB1/CDK1/ORC1/E2F1/ORC6/PRIM1/MCM8/PRIM2/POLA2/ORC5/TFDP1/PPP2R1B/POLA1/ORC3
REACTOME_DUAL_INCISION_IN_TC_NER	REACTOME_DUAL_INCISION_IN_TC_NER	65	0.700319	1.89231	0.0013947	0.00959058	0.00615735	7858	tags=72%, list=21%, signal=57%	RFC4/POLE2/PCNA/RFC2/RFC3/RFC5/RPA3/POLD2/POLE3/POLD1/POLE/GTF2H3/POLR2J/POLR2H/UBC/PRPF19/CUL4B/POLD3/POLR2B/RPA1/ISY1/POLR2I/POLD4/DDB1/POLR2G/ERCC2/RFC1/POLE4/HMGN1/POLR2A/MNAT1/AQR/POLR2K/GTF2H1/ERCC8/POLR2E/ERCC3/RPA2/POLR2D/CUL4A/RPS27A/ZNF830/ERCC1/UBA52/TCEA1/PPIE/EP300
REACTOME_DUAL_INCISION_IN_GG_NER	REACTOME_DUAL_INCISION_IN_GG_NER	41	0.725208	1.82236	0.00145985	0.00959058	0.00615735	7646	tags=73%, list=21%, signal=58%	RFC4/POLE2/PCNA/RFC2/RFC3/RFC5/RPA3/POLD2/POLE3/POLD1/POLE/GTF2H3/PARP2/UBC/CUL4B/POLD3/RPA1/POLD4/DDB1/ERCC2/RFC1/POLE4/PARP1/GTF2H1/ERCC3/RPA2/CUL4A/RPS27A/ERCC1/UBA52
REACTOME_DOWNSTREAM_SIGNALING_EVENTS_OF_B_CELL_RECEPTOR_BCR_	REACTOME_DOWNSTREAM_SIGNALING_EVENTS_OF_B_CELL_RECEPTOR_BCR_	81	0.679435	1.89293	0.0013624	0.00959058	0.00615735	7646	tags=74%, list=21%, signal=59%	PSMD2/NRAS/BCL10/PSMB9/PSMD11/PSMD14/PSMC2/PSMA5/PSMB3/PSMD1/PSMC4/PSME3/PSMC1/PSMD3/PSMD8/PSMB2/SEM1/PSMD7/PSMD12/NFKBIE/UBC/PPIA/PSMB5/PSMA7/PSME2/PSMC3/PSMB7/PSMB1/PSMD10/PSMA6/KRAS/PSMB8/RELA/PSME4/PSMC5/PSMC6/MAP3K7/PSMA2/CUL1/PSMB4/PSMD4/PSMD9/CARD11/PPP3R1/PSMA4/PSMB6/PSMD13/NFKBIB/FKBP1A/CHUK/PSMB10/PSMD6/IKBKG/PSMA1/HRAS/PPP3CA/RPS27A/PSME1/PSMD5/UBA52
REACTOME_DNA_STRAND_ELONGATION	REACTOME_DNA_STRAND_ELONGATION	32	0.865848	2.08776	0.00151745	0.00959058	0.00615735	2145	tags=81%, list=6%, signal=77%	CDC45/MCM2/MCM4/GINS2/RFC4/MCM6/GINS1/GINS4/FEN1/MCM7/PRIM1/GINS3/MCM5/PCNA/RFC2/RFC3/RFC5/MCM8/MCM3/RPA3/POLD2/PRIM2/POLA2/DNA2/POLD1/LIG1
REACTOME_DNA_REPLICATION_PRE_INITIATION	REACTOME_DNA_REPLICATION_PRE_INITIATION	85	0.811384	2.27119	0.00135318	0.00959058	0.00615735	4815	tags=79%, list=13%, signal=69%	CDC6/CDC45/MCM10/ORC1/MCM2/CDT1/MCM4/MCM6/E2F1/ORC6/MCM7/DBF4/PRIM1/CDC7/E2F2/PSMD2/MCM5/POLE2/CDK2/GMNN/MCM8/MCM3/RPA3/PSMB9/PRIM2/POLA2/PSMD11/ORC5/PSMD14/PSMC2/POLE3/PSMA5/PSMB3/PSMD1/PSMC4/POLE/PSME3/PSMC1/E2F3/PSMD3/PSMD8/PSMB2/SEM1/PSMD7/PSMD12/UBC/PSMB5/PSMA7/PSME2/PSMC3/PSMB7/PSMB1/PSMD10/PSMA6/PSMB8/POLA1/ORC3/PSME4/PSMC5/RPA1/PSMC6/PSMA2/PSMB4/PSMD4/PSMD9/PSMA4/PSMB6
REACTOME_DNA_REPLICATION	REACTOME_DNA_REPLICATION	128	0.804001	2.36136	0.00129702	0.00959058	0.00615735	4815	tags=75%, list=13%, signal=65%	UBE2C/CCNA2/CDC6/CDC45/CCNE1/MCM10/ORC1/MCM2/CDT1/MCM4/UBE2S/GINS2/RFC4/MCM6/GINS1/E2F1/GINS4/FEN1/ORC6/MCM7/SKP2/DBF4/PRIM1/CDC7/E2F2/PSMD2/GINS3/MCM5/POLE2/CDK2/PCNA/GMNN/RFC2/RFC3/RFC5/MCM8/MCM3/RPA3/PSMB9/CCNE2/POLD2/PRIM2/POLA2/PSMD11/DNA2/ORC5/PSMD14/PSMC2/POLE3/PSMA5/CDC27/PSMB3/PSMD1/PSMC4/POLD1/POLE/PSME3/PSMC1/E2F3/CCNA1/PSMD3/PSMD8/LIG1/PSMB2/SEM1/PSMD7/PSMD12/UBC/PSMB5/PSMA7/PSME2/UBE…
REACTOME_DNA_REPAIR	REACTOME_DNA_REPAIR	331	0.700698	2.24435	0.00114548	0.00959058	0.00615735	7987	tags=69%, list=22%, signal=54%	CCNA2/EXO1/KPNA2/RAD51AP1/RAD51/NEIL3/CLSPN/CHEK1/UBE2T/PCLAF/DTL/RFC4/BRCA1/FANCI/EME1/H2BC11/FEN1/XRCC2/EYA2/POLQ/BRIP1/H2AZ1/H2AX/H2AC8/ISG15/H2AC7/H2BC8/FAAP24/TIMELESS/BLM/POLE2/H2BC9/CDK2/PCNA/TOPBP1/FANCD2/ACTL6A/RFC2/RFC3/RMI2/RFC5/PRKDC/FANCG/FANCA/UNG/H2BC17/H2BC5/RPA3/BARD1/MAD2L2/FANCB/POLD2/POT1/MSH6/H2BC7/H2BC4/RUVBL1/COPS6/DCLRE1B/USP1/DNA2/NSD2/NBN/TDP1/RBBP8/MSH2/H2BC12/POLE3/UBE…
REACTOME_DNA_METHYLATION	REACTOME_DNA_METHYLATION	63	0.733126	1.96683	0.00141443	0.00959058	0.00615735	6291	tags=52%, list=17%, signal=43%	UHRF1/H2BC11/H2AZ1/H2AX/H2AC8/H2AC7/H3C4/H2BC8/H2BC9/H3C10/H2BC17/H2BC5/DNMT3B/H2BC7/H2BC4/H2BC12/DNMT1/H2AJ/H2BC21/H4C9/H3C8/H4C5/H3-3B/H2AC6/H4C14/H2AZ2/H4C12/H2BU1/H4C8/H3C6/DNMT3A/H2BC13/H2AC14
REACTOME_DNA_DOUBLE_STRAND_BREAK_RESPONSE	REACTOME_DNA_DOUBLE_STRAND_BREAK_RESPONSE	77	0.696765	1.92619	0.00138504	0.00959058	0.00615735	7951	tags=65%, list=22%, signal=51%	KPNA2/BRCA1/H2BC11/EYA2/H2AX/H2BC8/H2BC9/H2BC17/H2BC5/BARD1/H2BC7/H2BC4/NSD2/NBN/H2BC12/RNF168/CHEK2/UBC/H2BC21/H4C9/H4C5/UBE2V2/EYA4/BAZ1B/UBE2N/BRCC3/H4C14/MDC1/BABAM1/H4C12/SMARCA5/H2BU1/H4C8/EYA1/PPP5C/SUMO1/H2BC13/TP53BP1/BABAM2/KDM4B/BAP1/H4C4/RPS27A/UBE2I/ABL1/UBA52/PIAS4/KDM4A/HERC2/MRE11
REACTOME_DNA_DOUBLE_STRAND_BREAK_REPAIR	REACTOME_DNA_DOUBLE_STRAND_BREAK_REPAIR	166	0.733601	2.2106	0.00124069	0.00959058	0.00615735	7699	tags=70%, list=21%, signal=56%	CCNA2/EXO1/KPNA2/RAD51AP1/RAD51/CLSPN/CHEK1/RFC4/BRCA1/EME1/H2BC11/FEN1/XRCC2/EYA2/POLQ/BRIP1/H2AX/H2BC8/TIMELESS/BLM/POLE2/H2BC9/CDK2/PCNA/TOPBP1/RFC2/RFC3/RMI2/RFC5/PRKDC/H2BC17/H2BC5/RPA3/BARD1/POLD2/H2BC7/H2BC4/DNA2/NSD2/NBN/TDP1/RBBP8/H2BC12/POLE3/RNF168/POLD1/POLE/BRCA2/CHEK2/CCNA1/TIPIN/PPP4C/RHNO1/PARP2/GEN1/RMI1/UBC/XRCC5/H2BC21/XRCC4/TDP2/PALB2/POLD3/SUMO2/RNF4/H4C9/H4C5/UBE2V2/EYA4/BAZ…
REACTOME_DNA_DAMAGE_TELOMERE_STRESS_INDUCED_SENESCENCE	REACTOME_DNA_DAMAGE_TELOMERE_STRESS_INDUCED_SENESCENCE	80	0.727074	2.02723	0.0013587	0.00959058	0.00615735	6291	tags=54%, list=17%, signal=45%	CCNA2/HMGA1/CCNE1/HMGA2/LMNB1/H2BC11/H2AZ1/H2AX/H2AC8/H2AC7/H2BC8/H2BC9/CDK2/H2BC17/H2BC5/CCNE2/POT1/H2BC7/H2BC4/NBN/H2BC12/CDKN1A/H1-4/CCNA1/H1-2/H1-0/ACD/H1-3/H2AJ/H2BC21/H4C9/H4C5/H2AC6/H1-5/H4C14/UBN1/H2AZ2/EP400/H4C12/H2BU1/H4C8/H2BC13/H2AC14
REACTOME_DNA_DAMAGE_RECOGNITION_IN_GG_NER	REACTOME_DNA_DAMAGE_RECOGNITION_IN_GG_NER	38	0.702917	1.75296	0.00146843	0.00959058	0.00615735	7646	tags=71%, list=21%, signal=56%	ACTL6A/RUVBL1/COPS6/RAD23B/ACTB/PARP2/UBC/CUL4B/COPS8/RAD23A/COPS7A/GPS1/COPS3/TFPT/MCRS1/DDB1/COPS2/COPS7B/PARP1/COPS4/YY1/NFRKB/CUL4A/RPS27A/CETN2/ACTR5/UBA52
REACTOME_DNA_DAMAGE_BYPASS	REACTOME_DNA_DAMAGE_BYPASS	48	0.739917	1.89835	0.00144509	0.00959058	0.00615735	5285	tags=65%, list=14%, signal=55%	PCLAF/DTL/RFC4/ISG15/POLE2/PCNA/RFC2/RFC3/RFC5/RPA3/MAD2L2/POLD2/USP1/POLE3/UBE2L6/POLD1/POLE/UFD1/UBC/CUL4B/RAD18/POLD3/USP10/TRIM25/RPA1/NPLOC4/POLD4/DDB1/VCP/RFC1/POLE4
REACTOME_DISORDERS_OF_TRANSMEMBRANE_TRANSPORTERS	REACTOME_DISORDERS_OF_TRANSMEMBRANE_TRANSPORTERS	176	0.544998	1.65055	0.00124224	0.00959058	0.00615735	5762	tags=48%, list=16%, signal=41%	SLC2A1/SLC16A1/ABCC2/NDC1/PSMD2/NUP155/SLC2A10/NUP205/CP/ERLIN1/PSMB9/NUP37/SLC35A2/PSMD11/ABCA12/NUP62/PSMD14/PSMC2/PSMA5/PSMB3/PSMD1/NUP107/PSMC4/NUP54/PSME3/NUP210/PSMC1/PSMD3/PSMD8/SLC27A4/PSMB2/SLC6A14/SEM1/NUP153/PSMD7/NUP85/PSMD12/SLC5A5/UBC/SLC3A2/PSMB5/PSMA7/PSME2/RAE1/HEPH/PSMC3/PSMB7/POM121/PSMB1/SLCO1B3/AVPR1A/PSMD10/PSMA6/HK1/NUP93/PSMB8/POM121C/SLC35A3/DERL1/NUP50/PSME4/PSMC5/NUP188…
REACTOME_DISEASES_OF_SIGNAL_TRANSDUCTION_BY_GROWTH_FACTOR_RECEPTORS_AND_SECOND_MESSENGERS	REACTOME_DISEASES_OF_SIGNAL_TRANSDUCTION_BY_GROWTH_FACTOR_RECEPTORS_AND_SECOND_MESSENGERS	385	0.503724	1.64089	0.00110988	0.00959058	0.00615735	7926	tags=51%, list=22%, signal=41%	DKK1/EREG/MET/AREG/FN1/TGFA/KREMEN2/MYC/PSMD2/IRS1/SPRED3/ADAM17/STAT1/NRAS/JAG1/PSMB9/DUSP9/VCL/ADAM10/PSMD11/SMAD3/PDGFB/ACTG1/PSMD14/HSP90AA1/HDAC2/PSMC2/PSMA5/YES1/CDKN1A/PSMB3/PSMD1/FXR1/RAC1/PSMC4/PSME3/PORCN/ACTB/PSMC1/PHB/PSMD3/PSMD8/PSMB2/HES1/SEM1/ITGB3/PSMD7/PSMD12/NCBP2/HDAC1/POLR2J/POLR2H/UBC/PIK3CA/FIP1L1/PSMB5/NEURL1B/PSMA7/PSME2/MAP2K1/PTPN12/PSMC3/PSMB7/YWHAB/SNW1/CDK8/PTPN11/HDA…
REACTOME_DISEASES_OF_PROGRAMMED_CELL_DEATH	REACTOME_DISEASES_OF_PROGRAMMED_CELL_DEATH	24	0.764015	1.74634	0.0031348	0.0160036	0.0102747	6685	tags=75%, list=18%, signal=61%	CDC25C/CDC25A/CDKN2A/LMNB1/CDK5R1/PRDX1/SOD2/CAPNS2/CDK5/APP/CAPNS1/BCL2L11/LMNA/CAPN1/YWHAE/CAST/GOLGA2/FASLG
REACTOME_DISEASES_OF_MITOTIC_CELL_CYCLE	REACTOME_DISEASES_OF_MITOTIC_CELL_CYCLE	36	0.730844	1.81228	0.00145349	0.00959058	0.00615735	5736	tags=58%, list=16%, signal=49%	UBE2C/CCNE1/UBE2S/E2F1/CDK6/SKP2/E2F2/CDK2/CCNE2/CDK4/CDKN1A/CDC27/TFDP1/E2F3/UBE2D1/ANAPC11/ANAPC1/UBE2E1/FZR1/ANAPC7/ANAPC5
REACTOME_DEUBIQUITINATION	REACTOME_DEUBIQUITINATION	280	0.61559	1.94816	0.00116414	0.00959058	0.00615735	7669	tags=58%, list=21%, signal=46%	CDC20/CCNA2/CDK1/CLSPN/CDC25A/BRCA1/UCHL1/H2BC11/SKP2/H2AC8/MYC/PSMD2/H2AC7/H2BC8/H2AC13/H2BC9/ACTL6A/RIPK2/H2AC11/H2BC17/H2BC5/HIF1A/PSMB9/BARD1/VDAC1/H2BC7/H2BC4/RUVBL1/PSMD11/BIRC3/SMAD3/PSMD14/VDAC2/PSMC2/H2BC12/PSMA5/PSMB3/PSMD1/PSMC4/USP5/USP18/RAD23B/PSME3/IFIH1/ACTB/USP14/PSMC1/CCNA1/PSMD3/PSMD8/UFD1/PSMB2/ADRM1/FOXK1/SEM1/SIAH2/TOMM70/PSMD7/PSMD12/UCHL3/RCE1/UBC/HGS/GATA3/PSMB5/TNFAIP3/O…
REACTOME_DEPOSITION_OF_NEW_CENPA_CONTAINING_NUCLEOSOMES_AT_THE_CENTROMERE	REACTOME_DEPOSITION_OF_NEW_CENPA_CONTAINING_NUCLEOSOMES_AT_THE_CENTROMERE	73	0.774909	2.11988	0.00138889	0.00959058	0.00615735	5813	tags=62%, list=16%, signal=52%	HJURP/CENPA/CENPW/CENPU/OIP5/CENPM/CENPI/KNL1/CENPK/H2BC11/CENPN/CENPH/H2AZ1/H2AX/H2AC8/H2AC7/H2BC8/H2BC9/CENPO/H2BC17/MIS18A/H2BC5/CENPL/CENPQ/H2BC7/H2BC4/RUVBL1/H2BC12/H2AJ/H2BC21/H4C9/H4C5/CENPX/H2AC6/RBBP7/NPM1/MIS18BP1/ITGB3BP/H4C14/CENPP/H2AZ2/H4C12/SMARCA5/H2BU1/H4C8
REACTOME_DEGRADATION_OF_THE_EXTRACELLULAR_MATRIX	REACTOME_DEGRADATION_OF_THE_EXTRACELLULAR_MATRIX	140	0.561794	1.67057	0.00127877	0.00959058	0.00615735	3698	tags=42%, list=10%, signal=38%	LAMC2/COL11A1/MMP12/CTSV/SPP1/MMP11/MMP1/COL7A1/COL12A1/MMP14/COL1A1/MMP10/LAMB3/COL17A1/FN1/COL5A2/KLK7/COL3A1/MMP9/CTSL/COL1A2/COL5A1/MMP3/ADAM9/ADAMTS4/MMP13/COL6A1/COL6A2/LAMA3/ADAM17/TIMP2/COL15A1/BMP1/LAMB1/ADAM8/ADAMTS5/COL5A3/ADAM10/CTSB/COL10A1/COL6A3/TIMP1/PRSS2/MMP2/LAMC1/CTSK/LAMA5/COL4A1/COL4A2/CAPNS2/NID1/FBN2/CASP3/FBN1/CDH1/CAPNS1/ACAN/MMP7/COL8A2
REACTOME_DEGRADATION_OF_GLI1_BY_THE_PROTEASOME	REACTOME_DEGRADATION_OF_GLI1_BY_THE_PROTEASOME	60	0.736758	1.97702	0.00139665	0.00959058	0.00615735	7646	tags=77%, list=21%, signal=61%	PSMD2/PSMB9/PSMD11/PSMD14/PSMC2/PSMA5/PSMB3/PSMD1/PSMC4/PSME3/PSMC1/PSMD3/PSMD8/PSMB2/SEM1/PSMD7/PSMD12/ITCH/UBC/PSMB5/PSMA7/PSME2/PSMC3/PSMB7/PSMB1/PSMD10/PSMA6/PSMB8/PSME4/PSMC5/PSMC6/PSMA2/CUL1/PSMB4/PSMD4/PSMD9/PSMA4/PSMB6/PSMD13/PSMB10/PSMD6/PSMA1/RPS27A/PSME1/PSMD5/UBA52
REACTOME_DEGRADATION_OF_DVL	REACTOME_DEGRADATION_OF_DVL	57	0.765773	2.02702	0.0014245	0.00959058	0.00615735	7646	tags=88%, list=21%, signal=70%	PSMD2/DACT1/PSMB9/PSMD11/PSMD14/DVL3/PSMC2/PSMA5/PSMB3/PSMD1/PSMC4/PSME3/PSMC1/PSMD3/PSMD8/PSMB2/SEM1/PSMD7/PSMD12/UBC/PSMB5/PSMA7/PSME2/PSMC3/PSMB7/PSMB1/PSMD10/PSMA6/DVL1/PSMB8/PSME4/PSMC5/PSMC6/PSMA2/PSMB4/PSMD4/PSMD9/PSMA4/PSMB6/PSMD13/PSMB10/DVL2/PSMD6/PSMA1/HECW1/RPS27A/PSME1/CUL3/PSMD5/UBA52
REACTOME_DEGRADATION_OF_BETA_CATENIN_BY_THE_DESTRUCTION_COMPLEX	REACTOME_DEGRADATION_OF_BETA_CATENIN_BY_THE_DESTRUCTION_COMPLEX	85	0.623926	1.74647	0.00135318	0.00959058	0.00615735	7646	tags=71%, list=21%, signal=56%	MYC/PSMD2/PSMB9/PSMD11/PSMD14/PSMC2/TLE1/PSMA5/PSMB3/PSMD1/PSMC4/PSME3/PSMC1/PSMD3/PSMD8/PSMB2/SEM1/PSMD7/PSMD12/HDAC1/UBC/PSMB5/PSMA7/PSME2/PSMC3/PSMB7/PSMB1/PSMD10/PSMA6/PPP2R1B/PPP2R5D/PSMB8/GSK3B/PSME4/PSMC5/PPP2R5B/PSMC6/PSMA2/CSNK1A1/CUL1/PSMB4/PSMD4/PSMD9/PSMA4/PSMB6/PPP2CA/CTNNB1/CTBP2/PPP2R1A/PPP2R5E/PSMD13/PSMB10/PSMD6/PSMA1/RPS27A/ZRANB1/PSME1/PSMD5/AXIN1/UBA52
REACTOME_DEGRADATION_OF_AXIN	REACTOME_DEGRADATION_OF_AXIN	55	0.71696	1.88191	0.00143678	0.00959058	0.00615735	7646	tags=84%, list=21%, signal=66%	PSMD2/PSMB9/PSMD11/PSMD14/PSMC2/PSMA5/PSMB3/PSMD1/PSMC4/PSME3/PSMC1/PSMD3/PSMD8/PSMB2/SEM1/PSMD7/PSMD12/UBC/PSMB5/PSMA7/PSME2/PSMC3/PSMB7/PSMB1/PSMD10/PSMA6/PSMB8/PSME4/PSMC5/PSMC6/PSMA2/PSMB4/PSMD4/PSMD9/PSMA4/PSMB6/PSMD13/PSMB10/PSMD6/PSMA1/RPS27A/PSME1/PSMD5/SMURF2/AXIN1/UBA52
REACTOME_DEFECTIVE_CFTR_CAUSES_CYSTIC_FIBROSIS	REACTOME_DEFECTIVE_CFTR_CAUSES_CYSTIC_FIBROSIS	61	0.702739	1.8849	0.00140449	0.00959058	0.00615735	7716	tags=82%, list=21%, signal=65%	PSMD2/ERLIN1/PSMB9/PSMD11/PSMD14/PSMC2/PSMA5/PSMB3/PSMD1/PSMC4/PSME3/PSMC1/PSMD3/PSMD8/PSMB2/SEM1/PSMD7/PSMD12/UBC/PSMB5/PSMA7/PSME2/PSMC3/PSMB7/PSMB1/PSMD10/PSMA6/PSMB8/DERL1/PSME4/PSMC5/PSMC6/PSMA2/PSMB4/PSMD4/PSMD9/VCP/PSMA4/PSMB6/ERLIN2/PSMD13/PSMB10/PSMD6/PSMA1/RNF185/RPS27A/PSME1/PSMD5/UBA52/SEL1L
REACTOME_DECTIN_1_MEDIATED_NONCANONICAL_NF_KB_SIGNALING	REACTOME_DECTIN_1_MEDIATED_NONCANONICAL_NF_KB_SIGNALING	62	0.719839	1.93212	0.00140252	0.00959058	0.00615735	7646	tags=82%, list=21%, signal=65%	PSMD2/PSMB9/PSMD11/PSMD14/PSMC2/PSMA5/RELB/PSMB3/PSMD1/PSMC4/PSME3/PSMC1/PSMD3/PSMD8/PSMB2/SEM1/PSMD7/UBE2M/PSMD12/UBC/PSMB5/PSMA7/PSME2/PSMC3/PSMB7/NFKB2/PSMB1/PSMD10/PSMA6/PSMB8/RELA/PSME4/PSMC5/PSMC6/PSMA2/CUL1/PSMB4/PSMD4/PSMD9/PSMA4/PSMB6/PSMD13/UBA3/CHUK/PSMB10/PSMD6/PSMA1/RPS27A/PSME1/PSMD5/UBA52
REACTOME_DEATH_RECEPTOR_SIGNALLING	REACTOME_DEATH_RECEPTOR_SIGNALLING	141	0.498625	1.48351	0.00383142	0.01864	0.0119673	8412	tags=53%, list=23%, signal=41%	ECT2/NGEF/ARHGEF4/ADAM17/RIPK2/IRAK1/ARHGEF39/BIRC3/TRIO/GNA13/HDAC2/CASP2/RAC1/FADD/NET1/VAV3/AATF/HDAC1/UBC/VAV2/TNFAIP3/OTULIN/ARHGEF35/RTN4/BIRC2/FGD1/CASP3/ARHGDIA/ARHGEF5/TAX1BP1/TNFRSF1A/BAG4/PSENEN/TIAM1/PRDM4/RELA/TAB2/FAS/BCL2L11/ARHGEF18/MAP3K7/MYD88/ITSN1/ITGB3BP/APH1A/RTN4R/ARHGEF16/NCSTN/YWHAE/TNFSF10/RNF31/PSEN1/RHOA/MCF2/CHUK/SOS1/IKBKG/PRKCI/FASLG/TNFRSF10D/ARHGEF10L/TNFRSF10B/RP…
REACTOME_DEADENYLATION_DEPENDENT_MRNA_DECAY	REACTOME_DEADENYLATION_DEPENDENT_MRNA_DECAY	56	0.655455	1.72706	0.00143266	0.00959058	0.00615735	8962	tags=70%, list=24%, signal=53%	EIF4G1/EIF4A3/PATL1/LSM5/PAIP1/HBS1L/EXOSC2/LSM1/CNOT9/LSM6/EIF4E/LSM4/LSM2/EXOSC9/EIF4A2/LSM3/EDC3/EXOSC4/CNOT1/DCPS/XRN1/EXOSC3/CNOT10/CNOT3/EXOSC5/DIS3/NT5C3B/PABPC1/CNOT4/TUT7/EDC4/SKIV2L/DCP1A/CNOT6/CNOT11/EXOSC8/LSM7/CNOT2/TUT4
REACTOME_DDX58_IFIH1_MEDIATED_INDUCTION_OF_INTERFERON_ALPHA_BETA	REACTOME_DDX58_IFIH1_MEDIATED_INDUCTION_OF_INTERFERON_ALPHA_BETA	78	0.533354	1.47606	0.0124309	0.0469416	0.0301375	8553	tags=55%, list=23%, signal=42%	SAA1/ISG15/S100A12/UBE2L6/FADD/IFIH1/ITCH/ATG5/UBC/TNFAIP3/NKIRAS2/UBE2D1/DDX58/RNF216/APP/TAX1BP1/NFKB2/UBE2K/RELA/HERC5/TRIM25/SIKE1/TBK1/NLRC5/TRAF3/UBE2D3/PCBP2/NFKBIB/CHUK/IKBKE/IKBKG/NLRX1/RPS27A/HMGB1/RIPK1/UBA52/CASP8/EP300/ATG12/TANK/UBE2D2/TKFC/NFKB1
REACTOME_CYTOSOLIC_TRNA_AMINOACYLATION	REACTOME_CYTOSOLIC_TRNA_AMINOACYLATION	24	0.776922	1.77584	0.0031348	0.0160036	0.0102747	6758	tags=79%, list=18%, signal=65%	TARS1/WARS1/GARS1/DARS1/MARS1/FARSB/RARS1/IARS1/KARS1/VARS1/AIMP2/FARSA/CARS1/AIMP1/EPRS1/YARS1/EEF1E1/AARS1/NARS1
REACTOME_CYCLIN_D_ASSOCIATED_EVENTS_IN_G1	REACTOME_CYCLIN_D_ASSOCIATED_EVENTS_IN_G1	47	0.690562	1.76441	0.00145138	0.00959058	0.00615735	5846	tags=55%, list=16%, signal=47%	CCNE1/CDKN2A/CKS1B/E2F1/CDK6/SKP2/E2F2/CDK2/RBL1/CCNE2/CDK4/CDKN1A/TFDP1/CDKN2C/E2F3/UBC/CDKN2D/PPP2R1B/E2F4/CUL1/SRC/CDKN2B/PPP2CA/PPP2R1A/MNAT1/LYN
REACTOME_CYCLIN_A_CDK2_ASSOCIATED_EVENTS_AT_S_PHASE_ENTRY	REACTOME_CYCLIN_A_CDK2_ASSOCIATED_EVENTS_AT_S_PHASE_ENTRY	85	0.71041	1.98855	0.00135318	0.00959058	0.00615735	4815	tags=62%, list=13%, signal=54%	CCNA2/CCNE1/CDC25A/CKS1B/E2F1/SKP2/MYC/PSMD2/CDK2/PSMB9/CCNE2/CDK4/PSMD11/PSMD14/PSMC2/PSMA5/CDKN1A/PSMB3/PSMD1/PSMC4/TFDP1/PSME3/PSMC1/CCNA1/PSMD3/PSMD8/PSMB2/SEM1/PSMD7/PSMD12/LIN9/UBC/PSMB5/PSMA7/PSME2/PSMC3/PSMB7/PSMB1/PSMD10/PSMA6/E2F4/PSMB8/LIN54/PSMC5/AKT2/PSMC6/PSMA2/CUL1/PSMB4/PSMD4/PSMD9/PSMA4/PSMB6
REACTOME_CYCLIN_A_B1_B2_ASSOCIATED_EVENTS_DURING_G2_M_TRANSITION	REACTOME_CYCLIN_A_B1_B2_ASSOCIATED_EVENTS_DURING_G2_M_TRANSITION	25	0.810657	1.85674	0.0015873	0.00959058	0.00615735	3428	tags=56%, list=9%, signal=51%	FOXM1/CCNA2/PLK1/CCNB2/CCNB1/CDK1/PKMYT1/CDC25C/CDC25A/CDK2/CCNA1/XPO1/PPME1/PPP2R1B
REACTOME_CROSS_PRESENTATION_OF_SOLUBLE_EXOGENOUS_ANTIGENS_ENDOSOMES_	REACTOME_CROSS_PRESENTATION_OF_SOLUBLE_EXOGENOUS_ANTIGENS_ENDOSOMES_	50	0.703141	1.81426	0.00145138	0.00959058	0.00615735	6582	tags=82%, list=18%, signal=67%	PSMD2/PSMB9/PSMD11/PSMD14/PSMC2/PSMA5/PSMB3/PSMD1/PSMC4/PSME3/PSMC1/PSMD3/PSMD8/PSMB2/SEM1/PSMD7/PSMD12/PSMB5/PSMA7/PSME2/PSMC3/PSMB7/PSMB1/FCGR1A/PSMD10/PSMA6/PSMB8/PSME4/PSMC5/PSMC6/PSMA2/PSMB4/PSMD4/PSMD9/PSMA4/PSMB6/PSMD13/PSMB10/PSMD6/MRC2/PSMA1
REACTOME_CRISTAE_FORMATION	REACTOME_CRISTAE_FORMATION	29	0.685779	1.62178	0.0123839	0.0468383	0.0300712	8759	tags=83%, list=24%, signal=63%	CHCHD3/ATP5F1B/ATP5MF/IMMT/ATP5MC3/APOO/DNAJC11/ATP5PD/SAMM50/MTX1/ATP5PB/HSPA9/TMEM11/ATP5F1C/ATP5MC1/ATP5ME/ATP5PF/CHCHD6/ATP5MG/MTX2/ATP5PO/ATP5F1D/ATP5MC2/MICOS13
REACTOME_COPI_MEDIATED_ANTEROGRADE_TRANSPORT	REACTOME_COPI_MEDIATED_ANTEROGRADE_TRANSPORT	101	0.586887	1.67576	0.00133869	0.00959058	0.00615735	7104	tags=56%, list=19%, signal=46%	TUBB3/TUBA1B/TUBA1C/TUBB6/TUBA4A/YKT6/SPTBN2/CAPZA2/CAPZA1/TUBB4B/DYNLL1/COG5/KDELR3/KDELR2/COPB2/ARF5/DYNC1I1/ARCN1/TUBAL3/COPG1/TMED2/COPG2/TUBA3C/DYNC1I2/CAPZB/ARF4/KDELR1/DYNC1H1/TUBB2A/COPZ2/GOSR2/DCTN2/ARF3/COPZ1/GOSR1/GBF1/TUBB4A/ARFGAP3/TMED7/SPTAN1/RAB1B/RAB1A/ANK1/COPE/GOLGA2/COPB1/DCTN5/TMED9/COG6/USO1/ARFGAP1/NSF/TUBA1A/DYNC1LI1/COPA/DCTN3/ACTR1A
REACTOME_COPI_INDEPENDENT_GOLGI_TO_ER_RETROGRADE_TRAFFIC	REACTOME_COPI_INDEPENDENT_GOLGI_TO_ER_RETROGRADE_TRAFFIC	53	0.671594	1.74849	0.00143885	0.00959058	0.00615735	7104	tags=60%, list=19%, signal=49%	TUBB3/TUBA1B/TUBA1C/TUBB6/TUBA4A/BICD1/CAPZA2/CAPZA1/TUBB4B/DYNLL1/RAB6B/GALNT2/PAFAH1B2/DYNC1I1/PAFAH1B3/TUBAL3/TUBA3C/DYNC1I2/CAPZB/DYNC1H1/RAB6A/TUBB2A/DCTN2/TUBB4A/GALNT1/RAB18/DCTN5/RAB3GAP1/TUBA1A/DYNC1LI1/DCTN3/ACTR1A
REACTOME_COPI_DEPENDENT_GOLGI_TO_ER_RETROGRADE_TRAFFIC	REACTOME_COPI_DEPENDENT_GOLGI_TO_ER_RETROGRADE_TRAFFIC	100	0.680013	1.93869	0.0013369	0.00959058	0.00615735	6977	tags=64%, list=19%, signal=52%	KIF2C/KIF4A/KIF18B/KIFC1/KIF23/KIF11/KIF20A/RACGAP1/KIF15/CENPE/TUBB3/TUBA1B/TUBA1C/KIF18A/TUBB6/KIF20B/KIF3C/TUBA4A/KLC3/KIF2A/TUBB4B/KIF1A/KDELR3/KDELR2/ZW10/COPB2/ARF5/KIF22/RINT1/ARCN1/TUBAL3/KIF21A/COPG1/TMED2/COPG2/TUBA3C/KIF3B/ARF4/KLC2/KDELR1/SEC22B/TUBB2A/COPZ2/KIF5B/ARF3/COPZ1/SURF4/GBF1/TUBB4A/STX18/ARFGAP3/TMED7/RAB1B/RAB1A/COPE/KIF1B/COPB1/KIF5A/TMED9/ARFGAP1/NSF/TUBA1A/NBAS/COPA
REACTOME_COOPERATION_OF_PREFOLDIN_AND_TRIC_CCT_IN_ACTIN_AND_TUBULIN_FOLDING	REACTOME_COOPERATION_OF_PREFOLDIN_AND_TRIC_CCT_IN_ACTIN_AND_TUBULIN_FOLDING	33	0.768912	1.86627	0.0015083	0.00959058	0.00615735	3588	tags=61%, list=10%, signal=55%	TUBB3/TUBA1B/TUBA1C/TUBB6/CCT5/TUBA4A/CCT6A/CCT4/TCP1/TUBB4B/CCT2/ACTB/CCT7/CCT8/PFDN4/CCT3/TUBAL3/PFDN2/VBP1/TUBA3C
REACTOME_CONVERSION_FROM_APC_C_CDC20_TO_APC_C_CDH1_IN_LATE_ANAPHASE	REACTOME_CONVERSION_FROM_APC_C_CDC20_TO_APC_C_CDH1_IN_LATE_ANAPHASE	20	0.770893	1.69932	0.00484653	0.0220457	0.0141538	7243	tags=70%, list=20%, signal=56%	UBE2C/CDC20/UBE2S/CDC27/UBE2D1/ANAPC11/ANAPC1/UBE2E1/FZR1/ANAPC7/ANAPC5/ANAPC10/CDC26/CDC23
REACTOME_CONDENSATION_OF_PROPHASE_CHROMOSOMES	REACTOME_CONDENSATION_OF_PROPHASE_CHROMOSOMES	72	0.745568	2.03643	0.00138889	0.00959058	0.00615735	6291	tags=54%, list=17%, signal=45%	PLK1/CCNB1/CDK1/NCAPG2/H2BC11/H2AZ1/H2AX/H2AC8/H2AC7/H3C4/H2BC8/SMC2/H2BC9/H3C10/H2BC17/H2BC5/NCAPD3/H2BC7/H2BC4/SMC4/H2BC12/SET/H2AJ/H2BC21/H4C9/H3C8/H4C5/KMT5A/H3-3B/H2AC6/H4C14/NCAPH2/H2AZ2/H4C12/H2BU1/H4C8/H3C6/H2BC13/H2AC14
REACTOME_CONDENSATION_OF_PROMETAPHASE_CHROMOSOMES	REACTOME_CONDENSATION_OF_PROMETAPHASE_CHROMOSOMES	11	0.887397	1.71123	0.00343643	0.0171749	0.0110267	1627	tags=73%, list=4%, signal=70%	NCAPG/CCNB2/NCAPH/CCNB1/CDK1/NCAPD2/SMC2/SMC4
REACTOME_COMPLEX_I_BIOGENESIS	REACTOME_COMPLEX_I_BIOGENESIS	49	0.59807	1.5369	0.010219	0.0400436	0.0257088	11029	tags=76%, list=30%, signal=53%	NDUFS6/TIMMDC1/NDUFA12/NDUFB5/NDUFB4/NDUFA9/NDUFB3/ACAD9/NDUFB6/NDUFB7/NDUFAB1/NDUFA8/NDUFA6/NDUFS5/NDUFS1/NDUFAF4/NDUFS8/NDUFAF2/NDUFB9/NDUFS3/ECSIT/NDUFC1/NDUFS4/NDUFS2/NDUFB2/NDUFV1/NUBPL/NDUFA1/NDUFA11/NDUFS7/NDUFB10/NDUFAF3/NDUFA3/NDUFB11/NDUFC2/NDUFAF5/NDUFA5
REACTOME_COLLAGEN_FORMATION	REACTOME_COLLAGEN_FORMATION	90	0.701834	1.98013	0.00134409	0.00959058	0.00615735	3920	tags=58%, list=11%, signal=52%	LAMC2/COL11A1/CTSV/PLOD2/LOXL2/COL7A1/COL12A1/ITGB4/COL1A1/LAMB3/COL17A1/COL5A2/P4HA1/COL3A1/MMP9/LOX/ITGA6/CTSL/PLEC/PXDN/COLGALT1/COL1A2/DST/COL5A1/MMP3/MMP13/COL6A1/COL6A2/LAMA3/COL15A1/BMP1/PLOD3/PLOD1/ADAMTS2/COL5A3/CTSB/P3H1/COL10A1/COL22A1/COL6A3/P4HA2/PCOLCE/COL4A1/LOXL3/COL4A2/SERPINH1/PCOLCE2/ADAMTS14/MMP7/COL8A2/P4HA3/P3H3
REACTOME_COLLAGEN_DEGRADATION	REACTOME_COLLAGEN_DEGRADATION	64	0.669855	1.80154	0.00141443	0.00959058	0.00615735	2723	tags=52%, list=7%, signal=48%	COL11A1/MMP12/MMP11/MMP1/COL7A1/COL12A1/MMP14/COL1A1/MMP10/COL17A1/COL5A2/COL3A1/MMP9/CTSL/COL1A2/COL5A1/MMP3/ADAM9/MMP13/COL6A1/COL6A2/ADAM17/COL15A1/COL5A3/ADAM10/CTSB/COL10A1/COL6A3/PRSS2/MMP2/CTSK/COL4A1/COL4A2
REACTOME_COLLAGEN_BIOSYNTHESIS_AND_MODIFYING_ENZYMES	REACTOME_COLLAGEN_BIOSYNTHESIS_AND_MODIFYING_ENZYMES	67	0.626561	1.69524	0.00139082	0.00959058	0.00615735	4376	tags=54%, list=12%, signal=47%	COL11A1/PLOD2/COL7A1/COL12A1/COL1A1/COL17A1/COL5A2/P4HA1/COL3A1/COLGALT1/COL1A2/COL5A1/COL6A1/COL6A2/COL15A1/BMP1/PLOD3/PLOD1/ADAMTS2/COL5A3/P3H1/COL10A1/COL22A1/COL6A3/P4HA2/PCOLCE/COL4A1/COL4A2/SERPINH1/PCOLCE2/ADAMTS14/COL8A2/P4HA3/P3H3/ADAMTS3/P4HB
REACTOME_CLEC7A_DECTIN_1_SIGNALING	REACTOME_CLEC7A_DECTIN_1_SIGNALING	100	0.620072	1.7678	0.0013369	0.00959058	0.00615735	8695	tags=72%, list=24%, signal=55%	PSMD2/BCL10/PSMB9/IL1B/PSMD11/PSMD14/CDC34/PSMC2/PSMA5/RELB/PSMB3/PSMD1/PSMC4/PSME3/PSMC1/PSMD3/PSMD8/PSMB2/SEM1/PSMD7/UBE2M/PSMD12/UBC/PSMB5/PSMA7/PSME2/UBE2D1/PSMC3/PSMB7/NFKB2/PSMB1/PSMD10/PSMA6/PSMB8/RELA/TAB2/PSME4/PSMC5/PSMC6/MAP3K7/UBE2N/PSMA2/CUL1/PSMB4/PSMD4/PSMD9/CARD11/SRC/PPP3R1/PSMA4/PSMB6/UBE2V1/PSMD13/UBA3/CHUK/PSMB10/PSMD6/IKBKG/PSMA1/CLEC7A/PPP3CA/RPS27A/PSME1/PSMD5/UBA52/CASP8/P…
REACTOME_CLATHRIN_MEDIATED_ENDOCYTOSIS	REACTOME_CLATHRIN_MEDIATED_ENDOCYTOSIS	145	0.555897	1.65568	0.00127714	0.00959058	0.00615735	7646	tags=58%, list=21%, signal=46%	EREG/AREG/SYT1/TGFA/TFRC/ARPC1A/KIAA0319/AP2M1/SYNJ2/SH3GL1/DNM1/COPS6/SYT8/AP2S1/ACTG1/ACTR3/HSPA8/CLTB/TRIP10/AP2A1/ACTB/AP2B1/AGFG1/SNX9/ARF6/M6PR/DNAJC6/TOR1B/UBC/HGS/ARPC2/ACTR2/CLTCL1/COPS8/LDLR/SH3KBP1/TF/FCHO1/UBQLN1/ARPC3/GRB2/EGFR/PICALM/WASL/CLTC/COPS7A/GPS1/STAM/CBL/RAB5C/EPN1/COPS3/ITSN1/REPS1/IGF2R/PACSIN1/VAMP7/COPS2/OCRL/ARPC4/GRK2/SCARB2/COPS7B/ARPC5/WNT5A/UBQLN2/TOR1A/NEDD8/VAMP…
REACTOME_CLASS_I_MHC_MEDIATED_ANTIGEN_PROCESSING_PRESENTATION	REACTOME_CLASS_I_MHC_MEDIATED_ANTIGEN_PROCESSING_PRESENTATION	370	0.57667	1.87211	0.00111359	0.00959058	0.00615735	7669	tags=55%, list=21%, signal=44%	UBE2C/CDC20/CTSV/UBE2S/FBXO32/SKP2/CTSL/KLHL5/PSMD2/TRAIP/TAP1/SEC23A/ITGAV/CCNF/UBE2E3/ITGB5/PSMB9/SEC61G/UBA6/NPEPPS/PSMD11/PSMD14/CDC34/PSMC2/NEDD4/TAP2/PSMA5/UBE2L6/CDC27/PSMB3/PSMD1/LRR1/PSMC4/UBE3C/FBXO17/PSME3/HLA-G/FBXL18/PSMC1/UBE2E2/FBXL19/PSMD3/PSMD8/THOP1/PSMB2/SMURF1/PJA1/TRAF7/UBE2Z/SEM1/SIAH2/PSMD7/UBE2M/CD14/PSMD12/ITCH/UBC/CUL2/PSMB5/TRIM69/FBXO41/PSMA7/PSME2/FBXL13/RNF7/SEC61A1/…
REACTOME_CILIUM_ASSEMBLY	REACTOME_CILIUM_ASSEMBLY	202	0.560371	1.71766	0.00122399	0.00959058	0.00615735	7616	tags=50%, list=21%, signal=40%	PLK1/NEK2/CDK1/PLK4/TUBB3/TUBA1B/TUBA1C/TUBB6/CCT5/KIF3C/YWHAG/TUBA4A/TUBB/ASAP1/TUBG1/SMO/CCT4/KIF24/TCP1/CKAP5/HSP90AA1/HAUS2/TCTEX1D2/TUBB4B/CCT2/NDE1/NEDD1/MAPRE1/DYNLL1/HAUS6/CEP72/CCT8/MCHR1/CCT3/TNPO1/TUBAL3/HSPB11/HAUS5/WDR34/CSNK1E/EXOC5/CEP152/SCLT1/TUBA3C/DYNC1I2/CEP41/HAUS1/EXOC4/KIF3B/EXOC1/MARK4/RAB8A/BBS7/CEP89/ARF4/CEP78/CEP250/IFT22/TTC26/HAUS8/DYNC1H1/TUBB2A/CEP97/EXOC2/DCTN2/PD…
REACTOME_CHROMOSOME_MAINTENANCE	REACTOME_CHROMOSOME_MAINTENANCE	140	0.758697	2.25609	0.00127877	0.00959058	0.00615735	6451	tags=68%, list=18%, signal=56%	CCNA2/HJURP/CENPA/CENPW/CENPU/OIP5/CENPM/CENPI/RFC4/DSCC1/KNL1/CENPK/H2BC11/CENPN/FEN1/CENPH/H2AZ1/H2AX/H2AC8/PRIM1/H2AC7/H2BC8/BLM/H2BC9/CDK2/PCNA/PIF1/CENPO/RFC2/RFC3/RFC5/H2BC17/MIS18A/H2BC5/RPA3/CENPL/CENPQ/POLD2/POT1/PRIM2/POLA2/H2BC7/H2BC4/RUVBL1/DNA2/DKC1/RUVBL2/H2BC12/NOP10/POLD1/CCNA1/LIG1/ACD/H2AJ/POLR2J/POLR2H/CHTF18/H2BC21/GAR1/POLD3/H4C9/H4C5/H3-3B/CENPX/H2AC6/POLA1/POLR2B/RBBP7/RPA1…
REACTOME_CHROMATIN_MODIFYING_ENZYMES	REACTOME_CHROMATIN_MODIFYING_ENZYMES	270	0.556103	1.75043	0.00118203	0.00959058	0.00615735	8763	tags=55%, list=24%, signal=42%	PADI1/H2BC11/EZH2/H2AZ1/H2AX/H2AC8/PADI3/H2AC7/H3C4/H2BC8/H2AC13/H2BC9/YEATS2/ACTL6A/H3C10/H2AC11/SUV39H1/H2BC17/H2BC5/MRGBP/H2BC7/CDK4/H2BC4/RUVBL1/PRMT5/NSD2/RUVBL2/HDAC2/H2BC12/SUV39H2/HAT1/CARM1/PRMT6/ACTB/SAP30/H2AJ/PRMT1/HDAC1/MORF4L2/YEATS4/SUZ12/H2BC21/MTA2/KDM1A/TRRAP/KDM3A/JMJD6/TBL1XR1/SMARCB1/NFKB2/DR1/COPRS/WDR5/H4C9/H3C8/H4C5/KMT5A/HMG20B/RIOX2/KDM5D/H2AC6/PADI2/ATXN7L3/GATAD2A/RELA…
REACTOME_CHK1_CHK2_CDS1_MEDIATED_INACTIVATION_OF_CYCLIN_B_CDK1_COMPLEX	REACTOME_CHK1_CHK2_CDS1_MEDIATED_INACTIVATION_OF_CYCLIN_B_CDK1_COMPLEX	13	0.864033	1.75535	0.00166945	0.00973436	0.00624967	3316	tags=85%, list=9%, signal=77%	CCNB1/CDK1/CHEK1/CDC25C/YWHAG/SFN/YWHAZ/YWHAQ/CHEK2/YWHAB/YWHAH
REACTOME_CELLULAR_SENESCENCE	REACTOME_CELLULAR_SENESCENCE	195	0.651681	1.99148	0.00123001	0.00959058	0.00615735	5878	tags=48%, list=16%, signal=40%	UBE2C/CCNA2/CXCL8/HMGA1/CCNE1/HMGA2/UBE2S/CDKN2A/LMNB1/E2F1/H2BC11/CDK6/EZH2/IL1A/H2AZ1/H2AX/H2AC8/E2F2/H2AC7/H3C4/H2BC8/H2BC9/CDK2/H3C10/H2BC17/H2BC5/CCNE2/POT1/H2BC7/CDK4/H2BC4/IL6/NBN/H2BC12/CDKN1A/CDC27/CBX2/MAP4K4/H1-4/TFDP1/CDKN2C/E2F3/CCNA1/H1-2/H1-0/ACD/H1-3/H2AJ/UBC/TXN/MOV10/SUZ12/UBE2D1/H2BC21/CDKN2D/ERF/ANAPC11/H4C9/H3C8/H4C5/H3-3B/ANAPC1/H2AC6/RELA/RBBP7/MAP3K5/EED/RNF2/MAPK3/H1-5/PH…
REACTOME_CELLULAR_RESPONSE_TO_HYPOXIA	REACTOME_CELLULAR_RESPONSE_TO_HYPOXIA	75	0.671965	1.84403	0.00139082	0.00959058	0.00615735	6582	tags=71%, list=18%, signal=58%	EGLN3/CA9/PSMD2/HIF1A/PSMB9/PSMD11/PSMD14/VEGFA/PSMC2/PSMA5/PSMB3/PSMD1/PSMC4/PSME3/PSMC1/PSMD3/PSMD8/PSMB2/SEM1/PSMD7/PSMD12/UBC/CUL2/PSMB5/PSMA7/PSME2/UBE2D1/PSMC3/PSMB7/PSMB1/PSMD10/PSMA6/PSMB8/ELOC/PSME4/PSMC5/PSMC6/PSMA2/PSMB4/PSMD4/PSMD9/PSMA4/PSMB6/EGLN1/AJUBA/UBE2D3/PSMD13/ELOB/HIF1AN/PSMB10/PSMD6/HIGD1A/PSMA1
REACTOME_CELLULAR_RESPONSE_TO_HEAT_STRESS	REACTOME_CELLULAR_RESPONSE_TO_HEAT_STRESS	101	0.695773	1.98666	0.00133869	0.00959058	0.00615735	7254	tags=67%, list=20%, signal=54%	FKBP4/NDC1/HSPA6/NUP155/NUP205/TNFRSF21/HSPA1A/RPA3/NUP37/HSPA1B/DNAJB1/HSPA2/HSPA4L/NUP62/HSP90AA1/HSPA8/BAG2/PTGES3/NUP107/HSPA13/NUP54/NUP210/DNAJC2/HSF1/HSPB1/HSPH1/NUP153/NUP85/HSP90AB1/DNAJB6/RAE1/SERPINH1/POM121/BAG4/AKT1S1/NUP93/HSPA14/POM121C/GSK3B/HSPA4/NUP50/RPA1/NUP188/DEDD2/RPTOR/SEC13/MAPK3/VCP/BAG5/NUP160/NUP43/YWHAE/HSPA9/BAG3/MTOR/MRPL18/SEH1L/ATR/COL4A6/NUP42/MAPK1/DNAJC7/RPA2/H…
REACTOME_CELL_JUNCTION_ORGANIZATION	REACTOME_CELL_JUNCTION_ORGANIZATION	91	0.550288	1.55488	0.00403769	0.0193662	0.0124335	4808	tags=46%, list=13%, signal=40%	LAMC2/CDH3/FLNC/ITGB4/LAMB3/KRT14/COL17A1/ITGA6/ITGB1/CDH24/PLEC/CLDN6/ACTN1/DST/LAMA3/CLDN12/CLDN1/PVR/PXN/KRT5/ACTG1/VASP/NECTIN1/CDH2/ACTB/PARD3/JUP/NECTIN2/FLNA/CDH18/LIMS1/CDH1/CDH17/PARVB/CLDN4/CLDN10/PARD6G/CTNND1/TESK1/FBLIM1/CDH11/CLDN9
REACTOME_CELL_CYCLE_CHECKPOINTS	REACTOME_CELL_CYCLE_CHECKPOINTS	292	0.775864	2.45524	0.00117096	0.00959058	0.00615735	5736	tags=69%, list=16%, signal=59%	UBE2C/CDC20/BIRC5/KIF2C/CCNA2/CENPA/CDC6/PLK1/CDCA8/CCNB2/CDC45/CCNB1/CDK1/BUB1B/CCNE1/MAD2L1/NDC80/BUB1/AURKB/GTSE1/EXO1/SKA1/MCM10/ORC1/MCM2/NUF2/CENPF/ZWINT/PKMYT1/MCM4/CENPU/CLSPN/SPC25/SGO1/UBE2S/CHEK1/SPC24/CENPE/CDC25C/CENPM/CENPI/RFC4/CDC25A/MCM6/BRCA1/ERCC6L/KNL1/CENPK/CDKN2A/SGO2/H2BC11/CENPN/KIF18A/ORC6/MCM7/INCENP/BRIP1/CENPH/DBF4/H2AX/CDC7/YWHAG/PSMD2/H2BC8/SPDL1/BLM/MCM5/H2BC9/SFN/C…
REACTOME_CDC6_ASSOCIATION_WITH_THE_ORC_ORIGIN_COMPLEX	REACTOME_CDC6_ASSOCIATION_WITH_THE_ORC_ORIGIN_COMPLEX	11	0.864603	1.66728	0.00343643	0.0171749	0.0110267	2048	tags=73%, list=6%, signal=69%	CDC6/ORC1/E2F1/ORC6/E2F2/MCM8/ORC5/E2F3
REACTOME_CARGO_RECOGNITION_FOR_CLATHRIN_MEDIATED_ENDOCYTOSIS	REACTOME_CARGO_RECOGNITION_FOR_CLATHRIN_MEDIATED_ENDOCYTOSIS	105	0.52736	1.51539	0.00664011	0.0281583	0.0180782	7215	tags=56%, list=20%, signal=45%	EREG/AREG/SYT1/TGFA/TFRC/KIAA0319/AP2M1/SH3GL1/COPS6/SYT8/AP2S1/CLTB/AP2A1/AP2B1/AGFG1/M6PR/TOR1B/UBC/HGS/CLTCL1/COPS8/LDLR/SH3KBP1/TF/FCHO1/UBQLN1/GRB2/EGFR/PICALM/CLTC/COPS7A/GPS1/STAM/CBL/EPN1/COPS3/ITSN1/REPS1/IGF2R/VAMP7/COPS2/GRK2/SCARB2/COPS7B/WNT5A/UBQLN2/TOR1A/NEDD8/VAMP3/NECAP1/COPS4/NECAP2/HBEGF/DVL2/CLTA/TGOLN2/STON2/RPS27A/SYT11
REACTOME_C_TYPE_LECTIN_RECEPTORS_CLRS_	REACTOME_C_TYPE_LECTIN_RECEPTORS_CLRS_	140	0.550937	1.63829	0.00127877	0.00959058	0.00615735	7912	tags=61%, list=22%, signal=48%	MUC16/MUC5AC/PSMD2/NRAS/BCL10/PSMB9/PAK2/IL1B/PSMD11/PSMD14/MUC13/CDC34/PSMC2/PSMA5/RELB/PSMB3/PSMD1/PSMC4/PSME3/PSMC1/PSMD3/PSMD8/PSMB2/SEM1/PSMD7/UBE2M/PSMD12/PAK1/UBC/PSMB5/PSMA7/PSME2/CD209/UBE2D1/PSMC3/PSMB7/NFKB2/PSMB1/PSMD10/PSMA6/KRAS/PSMB8/RELA/TAB2/PSME4/PSMC5/PSMC6/CLEC4E/MAP3K7/FCER1G/UBE2N/PSMA2/CUL1/PSMB4/MUCL1/PSMD4/PSMD9/CARD11/SRC/PPP3R1/PSMA4/PSMB6/MUC20/UBE2V1/CLEC6A/PSMD13/LYN…
REACTOME_BETA_CATENIN_INDEPENDENT_WNT_SIGNALING	REACTOME_BETA_CATENIN_INDEPENDENT_WNT_SIGNALING	146	0.551306	1.64315	0.00127389	0.00959058	0.00615735	7861	tags=63%, list=21%, signal=50%	GNG4/MYC/PSMD2/RAC3/AP2M1/PSMB9/PSMD11/AP2S1/PSMD14/GNB4/DVL3/PSMC2/PSMA5/PSMB3/PSMD1/RAC1/PSMC4/CLTB/AP2A1/PSME3/AP2B1/PSMC1/ROR2/PSMD3/PSMD8/PSMB2/SMURF1/SEM1/PSMD7/PSMD12/GNG12/UBC/PSMB5/MOV10/PSMA7/PSME2/GNB2/PSMC3/PSMB7/PLCB3/PSMB1/PSMD10/GNB1/PSMA6/DVL1/PRKCA/AGO2/KRAS/PSMB8/GNG10/CLTC/PSME4/PSMC5/PFN1/PSMC6/WNT5B/MAP3K7/PSMA2/PSMB4/PSMD4/PSMD9/PPP3R1/FZD2/PSMA4/PSMB6/PRKG2/CTNNB1/WNT5A/SCR…
REACTOME_BASE_EXCISION_REPAIR_AP_SITE_FORMATION	REACTOME_BASE_EXCISION_REPAIR_AP_SITE_FORMATION	63	0.667739	1.79141	0.00141443	0.00959058	0.00615735	7392	tags=56%, list=20%, signal=44%	NEIL3/H2BC11/H2AZ1/H2AX/H2AC8/H2AC7/H2BC8/H2BC9/UNG/H2BC17/H2BC5/POT1/H2BC7/H2BC4/H2BC12/ACD/TDG/H2AJ/H2BC21/H4C9/H4C5/H2AC6/MBD4/H4C14/SMUG1/H2AZ2/H4C12/H2BU1/H4C8/H2BC13/H2AC14/MUTYH/H4C4/H2AC20/TINF2
REACTOME_BASE_EXCISION_REPAIR	REACTOME_BASE_EXCISION_REPAIR	91	0.716787	2.02534	0.0013459	0.00959058	0.00615735	6615	tags=64%, list=18%, signal=52%	NEIL3/RFC4/H2BC11/FEN1/H2AZ1/H2AX/H2AC8/H2AC7/H2BC8/POLE2/H2BC9/PCNA/RFC2/RFC3/RFC5/UNG/H2BC17/H2BC5/RPA3/POLD2/POT1/H2BC7/H2BC4/H2BC12/POLE3/POLD1/POLE/LIG1/PARP2/ACD/TDG/H2AJ/H2BC21/POLD3/H4C9/H4C5/H2AC6/LIG3/RPA1/MBD4/POLD4/H4C14/RFC1/SMUG1/H2AZ2/POLE4/PARG/APEX1/H4C12/H2BU1/H4C8/PARP1/PNKP/H2BC13/H2AC14/RPA2/ADPRHL2/MUTYH
REACTOME_B_WICH_COMPLEX_POSITIVELY_REGULATES_RRNA_EXPRESSION	REACTOME_B_WICH_COMPLEX_POSITIVELY_REGULATES_RRNA_EXPRESSION	89	0.692335	1.94995	0.00134953	0.00959058	0.00615735	6291	tags=51%, list=17%, signal=42%	H2BC11/H2AZ1/H2AX/H2AC8/H2AC7/H3C4/H2BC8/H2BC9/H3C10/H2BC17/H2BC5/H2BC7/DEK/H2BC4/DDX21/CD3EAP/TWISTNB/H2BC12/ACTB/TAF1A/H2AJ/POLR2H/H2BC21/H4C9/H3C8/H4C5/H3-3B/H2AC6/GSK3B/POLR1A/BAZ1B/TBP/H4C14/TAF1B/POLR1B/H2AZ2/H4C12/SMARCA5/H2BU1/H4C8/POLR2K/H3C6/H2BC13/POLR2E/H2AC14
REACTOME_AUTOPHAGY	REACTOME_AUTOPHAGY	150	0.557474	1.6611	0.00127551	0.00959058	0.00615735	8558	tags=61%, list=23%, signal=47%	TUBB3/TUBA1B/TUBA1C/TUBB6/PLIN2/PLIN3/TUBA4A/TOMM40/VDAC1/PGAM5/HSP90AA1/HSPA8/TUBB4B/DYNLL1/WDR45B/HSF1/TOMM70/ATG9B/PRKAA2/ATG5/UBC/CHMP4C/MFN1/DYNC1I1/HSP90AB1/CHMP2B/TOMM5/TUBAL3/ATG101/LAMP2/WIPI2/RHEB/ATG16L1/TUBA3C/VPS37B/ULK1/DYNC1I2/PIK3R4/ATG3/PRKAB2/CHMP4B/CSNK2A1/TOMM22/RRAGC/RPTOR/WIPI1/ATG9A/ATG7/UBE2N/VIM/DYNC1H1/TUBB2A/SRC/VCP/MTERF3/ARL13B/UBE2V1/VPS37D/VPS37C/MTOR/TUBB4A/MFN2/AT…
REACTOME_AURKA_ACTIVATION_BY_TPX2	REACTOME_AURKA_ACTIVATION_BY_TPX2	72	0.684793	1.87043	0.00138889	0.00959058	0.00615735	7616	tags=68%, list=21%, signal=54%	TPX2/PLK1/NEK2/CDK1/HMMR/AURKA/PLK4/YWHAG/TUBA4A/TUBB/TUBG1/CKAP5/HSP90AA1/HAUS2/TUBB4B/NDE1/NEDD1/MAPRE1/DYNLL1/HAUS6/CEP72/HAUS5/CSNK1E/CEP152/DYNC1I2/CEP41/HAUS1/CEP78/CEP250/HAUS8/DYNC1H1/DCTN2/CEP135/YWHAE/CEP76/CDK5RAP2/PPP2R1A/TUBB4A/CENPJ/CEP131/ODF2/TUBA1A/SSNA1/DCTN3/ACTR1A/CETN2/CEP164/HAUS3/CLASP1
REACTOME_AUF1_HNRNP_D0_BINDS_AND_DESTABILIZES_MRNA	REACTOME_AUF1_HNRNP_D0_BINDS_AND_DESTABILIZES_MRNA	55	0.776849	2.03911	0.00143678	0.00959058	0.00615735	7646	tags=91%, list=21%, signal=72%	PSMD2/EIF4G1/HSPA1A/PSMB9/PSMD11/PSMD14/HSPA8/PSMC2/PSMA5/PSMB3/PSMD1/PSMC4/PSME3/PSMC1/PSMD3/PSMD8/PSMB2/SEM1/HSPB1/PSMD7/PSMD12/UBC/PSMB5/PSMA7/PSME2/PSMC3/PSMB7/PSMB1/PSMD10/PSMA6/PSMB8/PSME4/PSMC5/PSMC6/PSMA2/PSMB4/PSMD4/PSMD9/HNRNPD/PSMA4/PSMB6/PSMD13/PABPC1/PSMB10/PSMD6/PSMA1/RPS27A/PSME1/PSMD5/UBA52
REACTOME_ATTENUATION_PHASE	REACTOME_ATTENUATION_PHASE	28	0.809535	1.90767	0.00155763	0.00959058	0.00615735	2842	tags=57%, list=8%, signal=53%	FKBP4/HSPA6/TNFRSF21/HSPA1A/HSPA1B/DNAJB1/HSPA2/HSP90AA1/HSPA8/PTGES3/HSF1/HSPB1/HSPH1/HSP90AB1/DNAJB6/SERPINH1
REACTOME_ATF4_ACTIVATES_GENES_IN_RESPONSE_TO_ENDOPLASMIC_RETICULUM_STRESS	REACTOME_ATF4_ACTIVATES_GENES_IN_RESPONSE_TO_ENDOPLASMIC_RETICULUM_STRESS	27	0.70285	1.63926	0.00786164	0.0321354	0.0206316	5646	tags=56%, list=15%, signal=47%	CXCL8/IGFBP1/DDIT3/CCL2/CEBPG/ASNS/KHSRP/EXOSC2/NFYA/EXOSC9/EXOSC4/CEBPB/EXOSC3/EXOSC5/DIS3
REACTOME_ASYMMETRIC_LOCALIZATION_OF_PCP_PROTEINS	REACTOME_ASYMMETRIC_LOCALIZATION_OF_PCP_PROTEINS	64	0.714759	1.9223	0.00141443	0.00959058	0.00615735	7646	tags=80%, list=21%, signal=63%	PSMD2/PSMB9/PSMD11/PSMD14/PSMC2/PSMA5/PSMB3/PSMD1/PSMC4/PSME3/PSMC1/PSMD3/PSMD8/PSMB2/SMURF1/SEM1/PSMD7/PSMD12/UBC/PSMB5/PSMA7/PSME2/PSMC3/PSMB7/PSMB1/PSMD10/PSMA6/PSMB8/PSME4/PSMC5/PSMC6/PSMA2/PSMB4/PSMD4/PSMD9/FZD2/PSMA4/PSMB6/WNT5A/SCRIB/PSMD13/PSMB10/DVL2/PSMD6/PSMA1/RPS27A/FZD1/PSME1/PSMD5/SMURF2/UBA52
REACTOME_ASSOCIATION_OF_TRIC_CCT_WITH_TARGET_PROTEINS_DURING_BIOSYNTHESIS	REACTOME_ASSOCIATION_OF_TRIC_CCT_WITH_TARGET_PROTEINS_DURING_BIOSYNTHESIS	39	0.677597	1.70296	0.00290276	0.0154124	0.0098951	5570	tags=51%, list=15%, signal=44%	CCNE1/SPHK1/CCT5/CCT6A/CCT4/CCNE2/TCP1/CCT2/FKBP9/CCT7/CCT8/NOP56/CCT3/ARFGEF2/GBA/DCAF7/WRAP53/XRN2/AP3M1/FBXO6
REACTOME_ASSEMBLY_OF_THE_PRE_REPLICATIVE_COMPLEX	REACTOME_ASSEMBLY_OF_THE_PRE_REPLICATIVE_COMPLEX	68	0.805933	2.18825	0.00138313	0.00959058	0.00615735	4815	tags=78%, list=13%, signal=68%	CDC6/ORC1/MCM2/CDT1/MCM4/MCM6/E2F1/ORC6/MCM7/E2F2/PSMD2/MCM5/GMNN/MCM8/MCM3/PSMB9/PSMD11/ORC5/PSMD14/PSMC2/PSMA5/PSMB3/PSMD1/PSMC4/PSME3/PSMC1/E2F3/PSMD3/PSMD8/PSMB2/SEM1/PSMD7/PSMD12/UBC/PSMB5/PSMA7/PSME2/PSMC3/PSMB7/PSMB1/PSMD10/PSMA6/PSMB8/ORC3/PSME4/PSMC5/PSMC6/PSMA2/PSMB4/PSMD4/PSMD9/PSMA4/PSMB6
REACTOME_ASSEMBLY_OF_COLLAGEN_FIBRILS_AND_OTHER_MULTIMERIC_STRUCTURES	REACTOME_ASSEMBLY_OF_COLLAGEN_FIBRILS_AND_OTHER_MULTIMERIC_STRUCTURES	61	0.744561	1.99708	0.00140449	0.00959058	0.00615735	2723	tags=59%, list=7%, signal=55%	LAMC2/COL11A1/CTSV/LOXL2/COL7A1/COL12A1/ITGB4/COL1A1/LAMB3/COL17A1/COL5A2/COL3A1/MMP9/LOX/ITGA6/CTSL/PLEC/PXDN/COL1A2/DST/COL5A1/MMP3/MMP13/COL6A1/COL6A2/LAMA3/COL15A1/BMP1/COL5A3/CTSB/COL10A1/COL6A3/PCOLCE/COL4A1/LOXL3/COL4A2
REACTOME_ASPARAGINE_N_LINKED_GLYCOSYLATION	REACTOME_ASPARAGINE_N_LINKED_GLYCOSYLATION	304	0.52965	1.68386	0.00115875	0.00959058	0.00615735	8123	tags=55%, list=22%, signal=43%	COL7A1/TUBB3/AREG/TUBA1B/TUBA1C/TUBB6/F5/TGFA/TUBA4A/GNPNAT1/GFPT2/CMAS/SEC23A/B4GALT4/YKT6/ST3GAL4/B4GALT6/B4GALT1/SPTBN2/ALG3/TFG/CAPZA2/AMFR/CAPZA1/B4GALT2/B4GALT5/TUBB4B/ALG10/CNIH2/PPP6R1/RAD23B/SRD5A3/FUOM/DYNLL1/COG5/MCFD2/MAN2A1/KDELR3/PSMC1/CTSA/KDELR2/COPB2/GANAB/UBC/ARF5/ST6GALNAC5/DYNC1I1/DAD1/CNIH1/LMAN1/MGAT4B/PGM3/RPN1/DPM1/ARCN1/TUBAL3/NUS1/STT3A/ST6GALNAC2/COPG1/DDOST/TMED2/COPG2…
REACTOME_APOPTOTIC_EXECUTION_PHASE	REACTOME_APOPTOTIC_EXECUTION_PHASE	52	0.655035	1.69484	0.00144928	0.00959058	0.00615735	7793	tags=69%, list=21%, signal=55%	DSP/DSG2/CLSPN/LMNB1/PLEC/HMGB2/PAK2/DSG3/STK24/KPNB1/H1-4/H1-2/H1-0/H1-3/KPNA1/DNM1L/BIRC2/CASP3/CDH1/LMNA/VIM/H1-5/STK26/CASP6/FNTA/CTNNB1/SPTAN1/TJP2/DFFA/DBNL/ROCK1/TJP1/BCAP31/HMGB1/CASP7/CASP8
REACTOME_APC_CDC20_MEDIATED_DEGRADATION_OF_NEK2A	REACTOME_APC_CDC20_MEDIATED_DEGRADATION_OF_NEK2A	26	0.773652	1.79363	0.00158479	0.00959058	0.00615735	7646	tags=77%, list=21%, signal=61%	UBE2C/CDC20/NEK2/BUB1B/MAD2L1/UBE2S/CDC27/BUB3/UBC/UBE2D1/ANAPC11/ANAPC1/UBE2E1/ANAPC7/ANAPC5/ANAPC10/CDC26/RPS27A/CDC23/UBA52
REACTOME_APC_C_MEDIATED_DEGRADATION_OF_CELL_CYCLE_PROTEINS	REACTOME_APC_C_MEDIATED_DEGRADATION_OF_CELL_CYCLE_PROTEINS	88	0.78701	2.21088	0.00134953	0.00959058	0.00615735	4815	tags=68%, list=13%, signal=59%	UBE2C/CDC20/CCNA2/PLK1/NEK2/CCNB1/CDK1/BUB1B/MAD2L1/AURKB/AURKA/UBE2S/PTTG1/SKP2/FBXO5/PSMD2/CDK2/PSMB9/PSMD11/PSMD14/PSMC2/PSMA5/CDC27/BUB3/PSMB3/PSMD1/PSMC4/PSME3/PSMC1/CCNA1/PSMD3/PSMD8/PSMB2/SEM1/PSMD7/PSMD12/UBC/PSMB5/PSMA7/PSME2/UBE2D1/PSMC3/PSMB7/PSMB1/ANAPC11/PSMD10/PSMA6/ANAPC1/PSMB8/PSME4/PSMC5/PSMC6/PSMA2/CUL1/PSMB4/PSMD4/PSMD9/PSMA4/UBE2E1/PSMB6
REACTOME_APC_C_CDH1_MEDIATED_DEGRADATION_OF_CDC20_AND_OTHER_APC_C_CDH1_TARGETED_PROTEINS_IN_LATE_MITOSIS_EARLY_G1	REACTOME_APC_C_CDH1_MEDIATED_DEGRADATION_OF_CDC20_AND_OTHER_APC_C_CDH1_TARGETED_PROTEINS_IN_LATE_MITOSIS_EARLY_G1	74	0.772889	2.11581	0.00138696	0.00959058	0.00615735	7420	tags=84%, list=20%, signal=67%	UBE2C/CDC20/PLK1/AURKB/AURKA/UBE2S/PTTG1/SKP2/PSMD2/PSMB9/PSMD11/PSMD14/PSMC2/PSMA5/CDC27/PSMB3/PSMD1/PSMC4/PSME3/PSMC1/PSMD3/PSMD8/PSMB2/SEM1/PSMD7/PSMD12/UBC/PSMB5/PSMA7/PSME2/UBE2D1/PSMC3/PSMB7/PSMB1/ANAPC11/PSMD10/PSMA6/ANAPC1/PSMB8/PSME4/PSMC5/PSMC6/PSMA2/PSMB4/PSMD4/PSMD9/PSMA4/UBE2E1/PSMB6/FZR1/ANAPC7/PSMD13/ANAPC5/PSMB10/PSMD6/PSMA1/ANAPC10/CDC26/RPS27A/CDC23/PSME1/PSMD5
REACTOME_APC_C_CDC20_MEDIATED_DEGRADATION_OF_CYCLIN_B	REACTOME_APC_C_CDC20_MEDIATED_DEGRADATION_OF_CYCLIN_B	24	0.770578	1.76134	0.0031348	0.0160036	0.0102747	7646	tags=75%, list=21%, signal=59%	UBE2C/CDC20/CCNB1/CDK1/UBE2S/CDC27/UBC/UBE2D1/ANAPC11/ANAPC1/UBE2E1/ANAPC7/ANAPC5/ANAPC10/CDC26/RPS27A/CDC23/UBA52
REACTOME_ANTIVIRAL_MECHANISM_BY_IFN_STIMULATED_GENES	REACTOME_ANTIVIRAL_MECHANISM_BY_IFN_STIMULATED_GENES	82	0.745781	2.07566	0.00137174	0.00959058	0.00615735	5866	tags=68%, list=16%, signal=57%	KPNA2/NDC1/OAS3/OAS1/ISG15/NUP155/OASL/NUP205/STAT1/KPNA7/EIF4G1/EIF4A3/NUP37/KPNA4/OAS2/NUP62/ABCE1/NEDD4/UBE2L6/KPNB1/NUP107/USP18/NUP54/NUP210/NUP153/NUP85/FLNB/KPNA1/UBC/EIF2AK2/RAE1/FLNA/DDX58/POM121/IFIT1/NUP93/KPNA3/MX1/POM121C/EIF4E/NUP50/HERC5/TRIM25/EIF4A2/NUP188/SEC13/UBE2N/MAPK3/UBE2E1/EIF4G3/EIF4G2/NUP160/NUP43/SEH1L/NUP42/JAK1
REACTOME_ANTIGEN_PROCESSING_UBIQUITINATION_PROTEASOME_DEGRADATION	REACTOME_ANTIGEN_PROCESSING_UBIQUITINATION_PROTEASOME_DEGRADATION	308	0.586636	1.86808	0.00115207	0.00959058	0.00615735	7669	tags=55%, list=21%, signal=44%	UBE2C/CDC20/UBE2S/FBXO32/SKP2/KLHL5/PSMD2/TRAIP/CCNF/UBE2E3/PSMB9/UBA6/NPEPPS/PSMD11/PSMD14/CDC34/PSMC2/NEDD4/PSMA5/UBE2L6/CDC27/PSMB3/PSMD1/LRR1/PSMC4/UBE3C/FBXO17/PSME3/FBXL18/PSMC1/UBE2E2/FBXL19/PSMD3/PSMD8/THOP1/PSMB2/SMURF1/PJA1/TRAF7/UBE2Z/SEM1/SIAH2/PSMD7/UBE2M/PSMD12/ITCH/UBC/CUL2/PSMB5/TRIM69/FBXO41/PSMA7/PSME2/FBXL13/RNF7/UBE2D1/UBE2H/UBE2R2/PSMC3/FBXO27/PSMB7/UBAC1/RNF126/PSMB1/GLMN/DT…
REACTOME_ANTIGEN_PROCESSING_CROSS_PRESENTATION	REACTOME_ANTIGEN_PROCESSING_CROSS_PRESENTATION	99	0.652166	1.85513	0.0013369	0.00959058	0.00615735	6780	tags=68%, list=19%, signal=55%	CTSV/CTSL/PSMD2/TAP1/ITGAV/ITGB5/PSMB9/SEC61G/PSMD11/PSMD14/PSMC2/TAP2/PSMA5/PSMB3/PSMD1/PSMC4/PSME3/HLA-G/PSMC1/PSMD3/PSMD8/PSMB2/SEM1/PSMD7/CD14/PSMD12/UBC/PSMB5/PSMA7/PSME2/SEC61A1/PSMC3/PSMB7/PSMB1/FCGR1A/NCF2/PSMD10/PSMA6/PSMB8/PSME4/PSMC5/TLR6/PSMC6/MYD88/PSMA2/SEC22B/PSMB4/PSMD4/PSMD9/PSMA4/PSMB6/HLA-C/B2M/HLA-A/HLA-B/VAMP3/PSMD13/SNAP23/CHUK/PSMB10/TLR1/PSMD6/MRC2/IKBKG/PSMA1/CALR/STX4
REACTOME_ANCHORING_OF_THE_BASAL_BODY_TO_THE_PLASMA_MEMBRANE	REACTOME_ANCHORING_OF_THE_BASAL_BODY_TO_THE_PLASMA_MEMBRANE	97	0.630943	1.79211	0.00133511	0.00959058	0.00615735	7616	tags=62%, list=21%, signal=49%	PLK1/NEK2/CDK1/PLK4/YWHAG/TUBA4A/TUBB/TUBG1/KIF24/CKAP5/HSP90AA1/HAUS2/TUBB4B/NDE1/NEDD1/MAPRE1/DYNLL1/HAUS6/CEP72/HAUS5/CSNK1E/CEP152/SCLT1/DYNC1I2/CEP41/HAUS1/MARK4/RAB8A/CEP89/CEP78/CEP250/HAUS8/DYNC1H1/CEP97/DCTN2/CEP135/YWHAE/CEP76/CDK5RAP2/RAB11A/SEPTIN2/PPP2R1A/TUBB4A/C2CD3/CENPJ/CEP131/TCTN3/IQCB1/ODF2/TMEM216/TUBA1A/SSNA1/DCTN3/TCTN2/ACTR1A/CETN2/RPGRIP1L/CEP164/HAUS3/CLASP1
REACTOME_AMYLOID_FIBER_FORMATION	REACTOME_AMYLOID_FIBER_FORMATION	107	0.549404	1.58559	0.0013245	0.00959058	0.00615735	6291	tags=40%, list=17%, signal=33%	TGFBI/SAA1/H2BC11/H2AZ1/H2AX/H2AC8/H2AC7/H3C4/H2BC8/H2BC9/H3C10/H2BC17/H2BC5/TSPAN5/H2BC7/TSPAN33/H2BC4/ADAM10/H2BC12/UBE2L6/SIAH2/TSPAN15/UBC/H2BC21/APP/H4C9/H3C8/H4C5/PSENEN/H3-3B/MFGE8/H2AC6/APH1A/H4C14/NCSTN/B2M/H4C12/H2BU1/H4C8/H3C6/USP9X/H2BC13/H2AC14
REACTOME_AGGREPHAGY	REACTOME_AGGREPHAGY	44	0.628766	1.60225	0.00726744	0.030332	0.0194738	5518	tags=50%, list=15%, signal=43%	TUBB3/TUBA1B/TUBA1C/TUBB6/TUBA4A/HSP90AA1/TUBB4B/DYNLL1/HSF1/UBC/DYNC1I1/TUBAL3/TUBA3C/DYNC1I2/UBE2N/VIM/DYNC1H1/TUBB2A/VCP/ARL13B/UBE2V1/TUBB4A
REACTOME_ACTIVATION_OF_THE_PRE_REPLICATIVE_COMPLEX	REACTOME_ACTIVATION_OF_THE_PRE_REPLICATIVE_COMPLEX	33	0.878247	2.13164	0.0015083	0.00959058	0.00615735	1839	tags=76%, list=5%, signal=72%	CDC6/CDC45/MCM10/ORC1/MCM2/CDT1/MCM4/MCM6/ORC6/MCM7/DBF4/PRIM1/CDC7/MCM5/POLE2/CDK2/GMNN/MCM8/MCM3/RPA3/PRIM2/POLA2/ORC5/POLE3/POLE
REACTOME_ACTIVATION_OF_THE_MRNA_UPON_BINDING_OF_THE_CAP_BINDING_COMPLEX_AND_EIFS_AND_SUBSEQUENT_BINDING_TO_43S	REACTOME_ACTIVATION_OF_THE_MRNA_UPON_BINDING_OF_THE_CAP_BINDING_COMPLEX_AND_EIFS_AND_SUBSEQUENT_BINDING_TO_43S	60	0.586392	1.57353	0.00418994	0.0198052	0.0127154	10415	tags=65%, list=28%, signal=47%	EIF4EBP1/RPS4Y1/EIF4G1/EIF3B/EIF2S1/EIF2S2/EIF4H/EIF3I/EIF3A/EIF4E/EIF3J/EIF3D/EIF4A2/EIF3M/RPS26/RPS19/PABPC1/EIF3K/EIF3H/RPSA/RPS7/EIF2S3/RPS10/RPS27A/EIF3C/RPS5/RPS15/RPS12/FAU/RPS17/RPS29/RPS2/RPS21/EIF3G/RPS16/RPS8/EIF3E/EIF1AX/EIF4B
REACTOME_ACTIVATION_OF_ATR_IN_RESPONSE_TO_REPLICATION_STRESS	REACTOME_ACTIVATION_OF_ATR_IN_RESPONSE_TO_REPLICATION_STRESS	37	0.877693	2.18135	0.00146413	0.00959058	0.00615735	1588	tags=68%, list=4%, signal=65%	CDC6/CDC45/MCM10/ORC1/MCM2/MCM4/CLSPN/CHEK1/CDC25C/RFC4/CDC25A/MCM6/ORC6/MCM7/DBF4/CDC7/MCM5/CDK2/RFC2/RFC3/RFC5/MCM8/MCM3/RPA3/ORC5
REACTOME_ACTIVATION_OF_ANTERIOR_HOX_GENES_IN_HINDBRAIN_DEVELOPMENT_DURING_EARLY_EMBRYOGENESIS	REACTOME_ACTIVATION_OF_ANTERIOR_HOX_GENES_IN_HINDBRAIN_DEVELOPMENT_DURING_EARLY_EMBRYOGENESIS	120	0.660815	1.93494	0.00129702	0.00959058	0.00615735	8302	tags=58%, list=23%, signal=45%	H2BC11/EZH2/H2AZ1/H2AX/H2AC8/H2AC7/H3C4/H2BC8/HOXA1/H2BC9/RARG/H3C10/H2BC17/HOXA3/H2BC5/H2BC7/H2BC4/H2BC12/H2AJ/POLR2J/POLR2H/SUZ12/H2BC21/MAFB/WDR5/CNOT9/H4C9/H3C8/H4C5/NCOA3/H3-3B/H2AC6/POLR2B/RBBP7/EED/POLR2I/NCOA6/H4C14/POLR2G/AJUBA/H2AZ2/RARB/H4C12/POLR2A/H2BU1/H4C8/POLR2K/H3C6/HOXB2/YY1/H2BC13/PAXIP1/POLR2E/H2AC14/POLR2D/H4C4/H2AC20/CTCF/HOXA4/PCGF2/CNOT6/HOXB3/HOXA2/EP300/HDAC3/ASH2L/H3C13…
REACTOME_ACTIVATED_PKN1_STIMULATES_TRANSCRIPTION_OF_AR_ANDROGEN_RECEPTOR_REGULATED_GENES_KLK2_AND_KLK3	REACTOME_ACTIVATED_PKN1_STIMULATES_TRANSCRIPTION_OF_AR_ANDROGEN_RECEPTOR_REGULATED_GENES_KLK2_AND_KLK3	65	0.680559	1.83891	0.0013947	0.00959058	0.00615735	6291	tags=48%, list=17%, signal=40%	H2BC11/H2AZ1/H2AX/H2AC8/H2AC7/H3C4/H2BC8/H2BC9/H3C10/H2BC17/H2BC5/H2BC7/H2BC4/H2BC12/H2AJ/H2BC21/KDM1A/H4C9/H3C8/H4C5/H3-3B/H2AC6/PKN1/H4C14/H2AZ2/H4C12/H2BU1/H4C8/H3C6/H2BC13/H2AC14
REACTOME_ABORTIVE_ELONGATION_OF_HIV_1_TRANSCRIPT_IN_THE_ABSENCE_OF_TAT	REACTOME_ABORTIVE_ELONGATION_OF_HIV_1_TRANSCRIPT_IN_THE_ABSENCE_OF_TAT	23	0.720627	1.6368	0.00793651	0.0322751	0.0207213	6633	tags=74%, list=18%, signal=61%	NELFE/NCBP2/POLR2J/POLR2H/NCBP1/NELFB/POLR2B/NELFA/SUPT5H/POLR2I/POLR2G/SUPT4H1/POLR2A/POLR2K/GTF2F1/POLR2E/POLR2D
REACTOME_ABERRANT_REGULATION_OF_MITOTIC_G1_S_TRANSITION_IN_CANCER_DUE_TO_RB1_DEFECTS	REACTOME_ABERRANT_REGULATION_OF_MITOTIC_G1_S_TRANSITION_IN_CANCER_DUE_TO_RB1_DEFECTS	17	0.82487	1.77031	0.00162602	0.00959058	0.00615735	2048	tags=59%, list=6%, signal=56%	CCNE1/E2F1/CDK6/E2F2/CDK2/CCNE2/CDK4/CDKN1A/TFDP1/E2F3
REACTOME_ABERRANT_REGULATION_OF_MITOTIC_EXIT_IN_CANCER_DUE_TO_RB1_DEFECTS	REACTOME_ABERRANT_REGULATION_OF_MITOTIC_EXIT_IN_CANCER_DUE_TO_RB1_DEFECTS	20	0.755171	1.66466	0.00646204	0.0277252	0.0178001	7243	tags=70%, list=20%, signal=56%	UBE2C/UBE2S/SKP2/CDC27/UBE2D1/ANAPC11/ANAPC1/UBE2E1/FZR1/ANAPC7/ANAPC5/ANAPC10/CDC26/CDC23
REACTOME_ABC_TRANSPORTER_DISORDERS	REACTOME_ABC_TRANSPORTER_DISORDERS	77	0.550879	1.52289	0.00831025	0.0334519	0.0214768	4815	tags=56%, list=13%, signal=49%	ABCC2/PSMD2/ERLIN1/PSMB9/PSMD11/ABCA12/PSMD14/PSMC2/PSMA5/PSMB3/PSMD1/PSMC4/PSME3/PSMC1/PSMD3/PSMD8/PSMB2/SEM1/PSMD7/PSMD12/UBC/PSMB5/PSMA7/PSME2/PSMC3/PSMB7/PSMB1/PSMD10/PSMA6/PSMB8/DERL1/PSME4/PSMC5/PSMC6/PSMA2/ABCD1/PSMB4/PSMD4/PSMD9/VCP/ABCA1/PSMA4/PSMB6
