# Supplementary material for: Glycolysis-Related SLC2A1 Is a Potential Pan-Cancer Biomarker for Prognosis and Immunotherapy
Source: Cancers (Basel). 2022 Oct 29;14(21):5344. doi: 10.3390/cancers14215344 (PMC9657346; doi:10.3390/cancers14215344)
Supplement: Supplementary file 1 [file cancers-14-05344-s001.zip › Table S7 GSEA of SLC2A1 based on REACTOME gene sets.xlsx]

## Sheet: Sheet1
ID	Description	setSize	enrichmentScore	NES	pvalue	p.adjust	qvalues	rank	leading_edge	core_enrichment
HALLMARK_APICAL_JUNCTION	HALLMARK_APICAL_JUNCTION	199	0.578624	1.7946	0.00121065	0.00316616	0.000733216	6943	tags=56%, list=19%, signal=45%	LAMC2/CDH3/TGFBI/FSCN1/FLNC/CALB2/ITGB4/LAMB3/COL17A1/VCAN/RHOF/MMP9/PPP2R2C/ITGA2/ITGB1/CD274/CLDN6/ACTN1/ADAM9/DSC3/IRS1/AMIGO2/TUBG1/LAMA3/BMP1/ZYX/CERCAM/SKAP2/CD276/CD99/ACTN4/B4GALT1/MDK/VCL/ADAMTS5/TNFRSF11B/ACTG1/ITGA3/VASP/NECTIN1/VCAM1/ACTB/THY1/MMP2/JUP/MYH9/NECTIN2/ARPC2/VAV2/LAYN/CD209/CAP1/FBN1/CDK8/SIRPA/PIK3CB/NLGN2/CDH1/YWHAH/SGCE/EGFR/RRAS/MAP3K20/WASL/EXOC4/CLDN4/TRO/SHC1/PFN1/…
HALLMARK_COMPLEMENT	HALLMARK_COMPLEMENT	200	0.504344	1.56497	0.00121065	0.00316616	0.000733216	6893	tags=50%, list=19%, signal=41%	MMP12/CTSV/CDA/PRSS3/S100A9/SERPINE1/MMP14/PLAUR/FN1/F5/KYNU/CTSL/GZMB/CDK5R1/DUSP5/ADAM9/MMP13/TIMP2/CP/HSPA1A/PSMB9/PLSCR1/S100A12/KIF2A/TFPI2/IL6/GPD2/PDGFB/CXCL1/GNB4/CTSB/GNAI3/XPNPEP1/PIM1/TIMP1/IRF1/USP14/EHD1/PPP4C/HNF4A/CALM3/RCE1/PIK3CA/GATA3/TNFAIP3/C1QC/COL4A2/GNB2/DYRK2/ANXA5/SERPINB2/CASP3/LGALS3/RNF4/GRB2/GMFB/LAMP2/CASP4/PRDM4/LAP3/MAFF/PLAT/CTSC/PREP/PFN1/MSRB1/F3/F2/CASP5/FCER1G…
HALLMARK_E2F_TARGETS	HALLMARK_E2F_TARGETS	200	0.833519	2.58639	0.00121065	0.00316616	0.000733216	2741	tags=70%, list=7%, signal=66%	MYBL2/CDC20/RRM2/BIRC5/KIF2C/KIF4A/DLGAP5/TOP2A/TRIP13/MELK/PLK1/CDCA8/TK1/CDKN3/CCNB2/MKI67/KIF18B/CDK1/HMGA1/DEPDC1/BUB1B/CCNE1/MAD2L1/AURKB/HMMR/KPNA2/MCM2/RAD51AP1/ASF1B/ESPL1/SPAG5/MCM4/SPC25/AURKA/RACGAP1/CDCA3/UBE2S/CHEK1/SPC24/UBE2T/CENPE/CENPM/PLK4/CDC25A/E2F8/MCM6/DSCC1/TACC3/GINS1/BRCA1/PTTG1/DIAPH3/CDKN2A/MTHFD2/NCAPD2/LMNB1/CKS1B/ATAD2/GINS4/CKS2/ORC6/MCM7/EZH2/H2AZ1/H2AX/TFRC/TCF19/…
HALLMARK_EPITHELIAL_MESENCHYMAL_TRANSITION	HALLMARK_EPITHELIAL_MESENCHYMAL_TRANSITION	200	0.720232	2.23486	0.00121065	0.00316616	0.000733216	4360	tags=65%, list=12%, signal=58%	LAMC2/COL11A1/DKK1/PLOD2/SPP1/SPOCK1/GREM1/TGFBI/CXCL8/LOXL2/MMP1/COL7A1/COL12A1/CTHRC1/SLC6A8/SERPINE1/MMP14/IGFBP3/ADAM12/AREG/TNC/CALU/PLAUR/PFN2/COL1A1/THBS2/ITGA5/POSTN/FN1/COL5A2/MXRA5/MFAP5/VCAN/MCM7/TNFRSF12A/VEGFC/COL3A1/LOX/ITGA2/ITGB1/LGALS1/COLGALT1/INHBA/LRRC15/COL1A2/DST/SNAI2/PTHLH/PDLIM4/TPM4/SERPINE2/COL5A1/MMP3/ITGAV/COL6A2/LAMA3/ENO2/GADD45A/NT5E/BMP1/GPC1/PLOD3/FAP/PLOD1/ITGB5…
HALLMARK_G2M_CHECKPOINT	HALLMARK_G2M_CHECKPOINT	200	0.820113	2.54479	0.00121065	0.00316616	0.000733216	3760	tags=68%, list=10%, signal=61%	MYBL2/UBE2C/TPX2/CDC20/BIRC5/KIF2C/KIF4A/CCNA2/TOP2A/CENPA/CDC6/PLK1/NEK2/CDKN3/CCNB2/CDC45/MKI67/TTK/CDK1/HMGA1/KIF23/TROAP/MAD2L1/NDC80/BUB1/AURKB/PBK/PRC1/KIF11/EXO1/HMMR/RAD54L/NUSAP1/KPNA2/MCM2/CENPF/ESPL1/AURKA/RACGAP1/UBE2S/MT2A/CHEK1/KIF15/CENPE/GINS2/PLK4/STIL/CDC25A/MCM6/UCK2/TACC3/PTTG1/SLC7A5/KNL1/LMNB1/CKS1B/E2F1/CKS2/ORC6/INCENP/POLQ/EZH2/DBF4/H2AZ1/KIF20B/H2AX/CDC7/E2F2/STMN1/MYC/F…
HALLMARK_GLYCOLYSIS	HALLMARK_GLYCOLYSIS	199	0.698705	2.16703	0.00121065	0.00316616	0.000733216	4929	tags=54%, list=13%, signal=47%	GPR87/PLOD2/EGLN3/PKP2/CENPA/ANGPTL4/TGFBI/CDK1/DEPDC1/MET/STC1/SLC16A3/AK4/HMMR/B3GNT3/PFKP/GCLC/ERO1A/KIF20A/DSC2/AURKA/IGFBP3/STC2/HK2/FKBP4/PYGL/TPBG/PGK1/PGM2/VCAN/DDIT4/P4HA1/PKM/TPI1/TGFA/ALDOA/LDHA/STMN1/PGAM1/G6PD/COL5A1/SPAG4/EFNA3/BIK/ENO2/NT5E/B4GALT4/ENO1/CHST6/GPC1/PLOD1/FAM162A/MIF/CHST4/B4GALT1/HOMER1/KIF2A/IER3/SLC25A13/PDK3/B4GALT2/ARTN/VEGFA/CHPF/PSMC4/AGRN/P4HA2/SRD5A3/KDELR3/…
HALLMARK_HYPOXIA	HALLMARK_HYPOXIA	199	0.663824	2.05885	0.00121065	0.00316616	0.000733216	5022	tags=57%, list=14%, signal=49%	SLC2A1/ADM/ANGPTL4/TGFBI/STC1/AK4/PFKP/ERO1A/SERPINE1/GAPDH/IGFBP3/STC2/HK2/MT2A/TMEM45A/PLAUR/NDRG1/TPBG/PGK1/PGM2/DDIT4/AKAP12/P4HA1/PLIN2/LOX/SULT2B1/TPI1/ALDOA/ERRFI1/LDHA/SLC2A3/ANXA2/COL5A1/EFNA3/SLC2A5/ENO2/IGFBP1/ENO1/GPI/CP/GPC1/TES/FAM162A/NOCT/FOSL2/GBE1/MIF/SCARB1/PGF/PGM1/IER3/IL6/MT1E/PDGFB/PDK3/HS3ST1/ALDOC/VEGFA/HOXB9/ACKR3/XPNPEP1/CDKN1A/TIPARP/PIM1/CA12/P4HA2/EDN2/PDK1/CHST3/KDE…
HALLMARK_INFLAMMATORY_RESPONSE	HALLMARK_INFLAMMATORY_RESPONSE	199	0.518387	1.60778	0.00121065	0.00316616	0.000733216	6419	tags=48%, list=18%, signal=40%	EREG/ADM/CXCL8/MET/SPHK1/PCDH7/SERPINE1/MMP14/CCL7/CXCL10/PLAUR/ITGA5/NAMPT/TPBG/DCBLD2/ITGB8/CXCL11/TNFAIP6/IL1A/MYC/INHBA/MXD1/RIPK2/CXCL9/SLC7A1/PDPN/HIF1A/PVR/OSMR/IRAK2/CXCL6/PTAFR/IL1B/AQP9/IL15RA/IL6/NDP/HRH1/GNA15/GNAI3/CDKN1A/TNFSF9/EMP3/NMI/TIMP1/ATP2C1/IRF1/ATP2B1/TNFRSF9/CCL2/RTP4/CCL24/CD70/ADRM1/AXL/ITGB3/CD14/ATP2A2/EIF2AK2/NPFFR2/LDLR/CCL20/CLEC5A/FPR1/IL18/AHR/C5AR1/EDN1/ADORA2B/…
HALLMARK_INTERFERON_GAMMA_RESPONSE	HALLMARK_INTERFERON_GAMMA_RESPONSE	200	0.585504	1.8168	0.00121065	0.00316616	0.000733216	5494	tags=50%, list=15%, signal=43%	PFKP/MT2A/CCL7/CXCL10/NAMPT/MTHFD2/CXCL11/TNFAIP6/CD274/OAS3/ISG15/OASL/TAP1/PTGS2/GBP6/STAT1/RIPK2/CXCL9/EPSTI1/BATF2/PNP/HIF1A/PSMB9/PLSCR1/DDX60/SECTM1/WARS1/IL15RA/OAS2/IL6/IFI35/TNFAIP2/UBE2L6/CDKN1A/IDO1/IFI44L/PIM1/IFIT3/IFI44/VCAM1/SAMD9L/NMI/USP18/PARP12/HLA-G/IFIH1/ARL4A/IRF1/PML/UPP1/CCL2/IRF5/RTP4/PSMB2/TOR1B/GBP4/TNFAIP3/RSAD2/HELZ2/SOD2/PSME2/IFIT2/EIF2AK2/DDX58/CASP3/XCL1/IFI27/FCG…
HALLMARK_MITOTIC_SPINDLE	HALLMARK_MITOTIC_SPINDLE	199	0.693039	2.14946	0.00121065	0.00316616	0.000733216	6764	tags=59%, list=18%, signal=49%	ANLN/TPX2/BIRC5/KIF2C/KIF4A/DLGAP5/TOP2A/PLK1/NEK2/CCNB2/TTK/CDK1/FSCN1/KIF23/NDC80/BUB1/PRC1/KIF11/NUSAP1/CENPF/ECT2/ESPL1/AURKA/RACGAP1/KIF15/CENPE/LMNB1/RHOF/INCENP/KIF20B/MYO1E/KIF3C/FBXO5/TUBA4A/DST/PALLD/STK38L/PIF1/PDLIM5/MARCKS/WASF1/SASS6/CDC42EP2/KNTC1/CLIP2/ACTN4/VCL/PXN/NCK1/BCAR1/TRIO/RASAL2/CKAP5/SMC4/ARHGAP10/CDC27/NET1/MAPRE1/LLGL1/BRCA2/SMC3/CEP72/ARF6/MYH9/RALBP1/FLNB/CLIP1/SEPT…
HALLMARK_MTORC1_SIGNALING	HALLMARK_MTORC1_SIGNALING	199	0.740384	2.2963	0.00121065	0.00316616	0.000733216	6021	tags=71%, list=16%, signal=60%	SLC2A1/RRM2/PLOD2/EGLN3/PLK1/STC1/BUB1/AK4/GCLC/ERO1A/MCM2/GAPDH/MCM4/AURKA/HK2/ELOVL6/TXNRD1/CDC25A/SLC7A5/NAMPT/MTHFD2/PGK1/DDIT4/P4HA1/TPI1/ALDOA/SLC7A11/PSAT1/LDHA/TFRC/SLC2A3/TUBA4A/G6PD/CCT6A/TRIB3/CCNF/TUBG1/HPRT1/NUP205/GMPS/ENO1/GPI/SRD5A1/IFRD1/SKAP2/YKT6/TES/PSPH/UNG/GBE1/PNP/TOMM40/HMGCS1/PGM1/HSPD1/WARS1/GLA/PDAP1/POLR3G/PSMD14/ACTR3/ADIPOR2/PSMC2/CDKN1A/PRDX1/ACLY/PSMC4/ADD3/STIP1/S…
HALLMARK_MYC_TARGETS_V1	HALLMARK_MYC_TARGETS_V1	200	0.771685	2.39452	0.00121065	0.00316616	0.000733216	5680	tags=76%, list=15%, signal=64%	CDC20/CCNA2/CDC45/MAD2L1/KPNA2/MCM2/MCM4/TYMS/RFC4/MCM6/PGK1/MCM7/CCT5/H2AZ1/LDHA/MYC/RANBP1/MCM5/CDK2/HPRT1/PCNA/RAN/IFRD1/NME1/CCT4/CTPS1/PPM1G/EIF3B/TCP1/VDAC1/CAD/HSPD1/POLD2/UBA2/CDK4/DEK/RRM1/DDX21/USP1/XPOT/SNRPD1/ABCE1/EIF2S1/PSMD14/YWHAQ/RUVBL2/HDAC2/POLE3/PTGES3/CSTF2/BUB3/PSMB3/PSMD1/KPNB1/SNRPA1/HDGF/PSMC4/CCT2/TFDP1/RAD23B/PA2G4/SSBP1/EIF2S2/CCT7/SNRPG/NOLC1/EIF4H/SNRPD2/SET/PHB/XPO1…
HALLMARK_OXIDATIVE_PHOSPHORYLATION	HALLMARK_OXIDATIVE_PHOSPHORYLATION	200	0.541969	1.68172	0.00121065	0.00316616	0.000733216	8663	tags=62%, list=24%, signal=47%	LDHA/GPI/OPA1/VDAC1/CYCS/MRPL11/MRPL15/VDAC2/MRPS12/ATP5F1B/NDUFS6/ATP5MF/HCCS/DLD/TOMM70/LRPPRC/MDH2/ATP6V1F/VDAC3/CYC1/MRPS30/SDHA/NDUFB5/NDUFB4/MRPS22/IMMT/ATP5MC3/TIMM8B/UQCRH/UQCRC1/LDHB/MDH1/NDUFA9/MRPL35/UQCRFS1/DLAT/TIMM50/GRPEL1/COX6B1/PHB2/TOMM22/NDUFB3/HTRA2/ATP5PD/ETFA/TIMM10/GLUD1/COX7A2/GOT2/NDUFB6/SLC25A5/COX7A2L/COX5A/MRPS15/MRPS11/PDP1/SDHB/CS/PDHX/HSD17B10/ATP6V0C/ATP6V1E1/ATP5P…
HALLMARK_TNFA_SIGNALING_VIA_NFKB	HALLMARK_TNFA_SIGNALING_VIA_NFKB	200	0.592599	1.83882	0.00121065	0.00316616	0.000733216	3762	tags=48%, list=10%, signal=43%	FOSL1/PLAU/SPHK1/SERPINE1/CXCL10/AREG/TNC/PLAUR/LAMB3/NAMPT/CXCL11/TNFAIP6/IL1A/G0S2/KYNU/PHLDA2/MYC/SLC2A3/INHBA/DUSP5/TAP1/DNAJB4/FJX1/GFPT2/PTGS2/MXD1/GADD45A/PDLIM5/IL23A/MARCKS/RIPK2/JAG1/IER5/FOSL2/KLF4/CLCF1/CXCL6/B4GALT1/IL1B/MSC/PMEPA1/IER3/IL15RA/BIRC3/SMAD3/IL6/TNFAIP2/CXCL1/PANX1/B4GALT5/VEGFA/ACKR3/CDKN1A/RELB/TIPARP/PLK2/TNFSF9/TRIP10/IFIH1/IRF1/PHLDA1/ATP2B1/CCL4/TNFRSF9/EHD1/CCL2/…
HALLMARK_APOPTOSIS	HALLMARK_APOPTOSIS	161	0.56602	1.72904	0.0012285	0.00316616	0.000733216	7197	tags=55%, list=20%, signal=44%	EREG/TOP2A/PMAIP1/ANXA1/BRCA1/TNFRSF12A/IL1A/TAP1/HMGB2/BIK/CDK2/ENO2/GADD45A/TIMP2/NEFH/BCL10/SLC20A1/BCL2L10/KRT18/IL1B/EMP1/BID/IER3/BIRC3/IL6/GNA15/VDAC2/BCL2L1/CASP2/CDKN1A/TIMP1/IRF1/MMP2/CCNA1/DDIT3/EBP/H1-0/DNAJA1/HSPB1/CD14/PAK1/DNM1L/SOD2/DIABLO/APP/CASP3/LGALS3/TIMP3/AVPR1A/GSR/IL18/TGFB2/CASP4/PLAT/CAV1/RELA/GPX1/FAS/PPP2R5B/F2/BCL2L11/LMNA/ANKH/IGF2R/F2R/PPP3R1/CASP6/HMOX1/ETF1/DAP3/…
HALLMARK_DNA_REPAIR	HALLMARK_DNA_REPAIR	149	0.638447	1.93213	0.00125628	0.00316616	0.000733216	6633	tags=56%, list=18%, signal=46%	CDA/RAD51/ZWINT/TYMS/RFC4/FEN1/PRIM1/ALYREF/ADA/HPRT1/PCNA/RFC2/RFC3/RFC5/NME1/PNP/RPA3/CANT1/TAF6/POLA2/RALA/ARL6IP1/GSDME/POLD1/SSRP1/UMPS/GTF2H3/TAF13/LIG1/NT5C3A/ADRM1/NELFE/NCBP2/POLR2J/POLR2H/DAD1/SEC61A1/RAE1/GTF3C5/POM121/POLD3/NELFB/CMPK2/DGUOK/TMED2/UPF3B/DUT/VPS37B/POLA1/SF3A3/BRF2/NUDT21/SAC3D1/GTF2B/SUPT5H/POLR2I/CSTF3/POLD4/DDB1/CLP1/NME4/GTF2A2/POLR2G/ERCC2/RNMT/TARBP2/POLE4/VPS37D…
HALLMARK_SPERMATOGENESIS	HALLMARK_SPERMATOGENESIS	134	0.577142	1.73018	0.00126263	0.00316616	0.000733216	5804	tags=35%, list=16%, signal=30%	KIF2C/NEK2/CDKN3/CCNB2/TTK/NCAPH/CDK1/RPL39L/BUB1/AURKA/RFC4/EZH2/DBF4/SLC2A5/CLGN/TOPBP1/YBX2/NEFH/MAST2/HSPA2/ELOVL3/HSPA4L/TNNI3/CNIH2/ARL4A/AGFG1/CCNA1/PARP2/MLF1/TSN/VDAC3/COIL/TUBA3C/CHRM4/IL12RB2/MAP7/DMC1/GAD1/THEG/LDHC/ACRV1/CLPB/NAA11/MTOR/NF2/TALDO1/PSMG1
HALLMARK_UNFOLDED_PROTEIN_RESPONSE	HALLMARK_UNFOLDED_PROTEIN_RESPONSE	112	0.698942	2.04934	0.001321	0.00316616	0.000733216	7077	tags=66%, list=19%, signal=53%	ERO1A/STC2/EIF4EBP1/SLC7A5/MTHFD2/CKS1B/DDIT4/H2AX/PSAT1/TARS1/IGFBP1/EIF4G1/EIF4A3/YWHAZ/XPOT/DKC1/EIF2S1/VEGFA/NOLC1/KDELR3/CCL2/CEBPG/SRPRB/ASNS/IARS1/PAIP1/NABP1/PDIA6/NOP56/RRP9/KHSRP/DDX10/SDAD1/EXOSC2/HYOU1/BANF1/LSM1/IFIT1/FKBP14/YIF1A/EIF4E/LSM4/PREB/NFYA/SHC1/POP4/EXOSC9/EIF4A2/SSR1/WIPI1/CHAC1/NPM1/EXOSC10/TUBB2A/EXOSC4/EXOC2/KIF5B/GOSR2/NOP14/ALDH18A1/CEBPB/HSPA9/BAG3/EXOSC5/SRPRA/HSP…
HALLMARK_INTERFERON_ALPHA_RESPONSE	HALLMARK_INTERFERON_ALPHA_RESPONSE	97	0.635741	1.83745	0.00132626	0.00316616	0.000733216	5494	tags=55%, list=15%, signal=47%	CXCL10/CXCL11/OAS1/ISG15/SAMD9/OASL/TAP1/RIPK2/EPSTI1/BATF2/GBP2/PSMB9/PLSCR1/DDX60/WARS1/IFI35/UBE2L6/IFI44L/IFIT3/IFI44/SAMD9L/NMI/USP18/PARP12/IFIH1/IRF1/RTP4/TMEM140/PROCR/GBP4/MOV10/RSAD2/HELZ2/PSME2/IFIT2/EIF2AK2/IFI27/CMPK2/PNPT1/PSMB8/PARP9/MX1/LAP3/TRIM25/CNP/TDRD7/NUB1/LY6E/HLA-C/ADAR/IL4R/B2M/RNF31
HALLMARK_PI3K_AKT_MTOR_SIGNALING	HALLMARK_PI3K_AKT_MTOR_SIGNALING	104	0.60158	1.74942	0.00132626	0.00316616	0.000733216	6915	tags=55%, list=19%, signal=45%	SLC2A1/CDK1/E2F1/TRIB3/SFN/CDK2/RALB/AP2M1/CDK4/NCK1/CFL1/ACTR3/CDKN1A/RAC1/PDK1/DAPP1/DDIT3/VAV3/PAK4/PRKAA2/ACTR2/ARHGDIA/YWHAB/PTPN11/TNFRSF1A/ARPC3/TIAM1/GRB2/PPP2R1B/EGFR/AKT1S1/GSK3B/EIF4E/CLTC/ATF1/PFN1/CAB39/RPTOR/MAP3K7/MYD88/UBE2N/TBK1/PPP1CA/GRK2/UBE2D3/MAPK1/MAPKAP1/NFKBIB/HSP90B1/GNGT1/DUSP3/FASLG/CALR/STAT2/PRKAG1/HRAS/CSNK2B
HALLMARK_PROTEIN_SECRETION	HALLMARK_PROTEIN_SECRETION	96	0.627555	1.80906	0.00132979	0.00316616	0.000733216	8216	tags=68%, list=22%, signal=53%	DST/YKT6/AP2M1/CAV2/KRT18/ADAM10/GLA/AP2S1/ANP32E/AP2B1/M6PR/ZW10/COPB2/TMX1/DNM1L/LMAN1/ARCN1/AP3S1/SCRN1/TMED2/EGFR/LAMP2/SSPN/CTSC/CLTC/STAM/ARFGEF2/CLCN3/SEC22B/IGF2R/VAMP7/SEC24D/ABCA1/GOSR2/OCRL/VPS4B/GBF1/ARFGAP3/VAMP3/SCAMP1/MAPK1/SNAP23/PPT1/TPD52/COPE/RAB22A/KIF1B/COPB1/USO1/CLTA/BNIP3/TOM1L1/AP3B1/RAB9A/SOD1/RER1/ARFIP1/RAB5A/YIPF6/GNAS/SCAMP3/SEC31A/BET1/ARFGEF1/TSG101
HALLMARK_MYC_TARGETS_V2	HALLMARK_MYC_TARGETS_V2	58	0.783749	2.09515	0.00140647	0.00319652	0.000740247	6295	tags=79%, list=17%, signal=66%	PLK1/MCM4/HK2/PLK4/MYC/MCM5/UNG/HSPD1/CDK4/WDR43/TBRG4/BYSL/PA2G4/MRTO4/NOLC1/PHB/NOP2/TCOF1/NOP56/PES1/RRP9/HSPE1/DCTPP1/NIP7/CBX3/NOC4L/SORD/DDX18/SRM/NOP16/AIMP2/PUS1/FARSA/GNL3/GRWD1/RRP12/MPHOSPH10/NPM1/PRMT3/UTP20/RABEPK/EXOSC5/LAS1L/SUPV3L1/IMP4/PPRC1
HALLMARK_APICAL_SURFACE	HALLMARK_APICAL_SURFACE	44	0.669507	1.70431	0.0014771	0.0032111	0.000743623	2890	tags=41%, list=8%, signal=38%	LYPD3/PLAUR/BRCA1/DCBLD2/RHCG/CRYBG1/SULF2/B4GALT1/AFAP1L2/ADAM10/EFNA5/ADIPOR2/THY1/HSPB1/GAS1/GATA3/EPHB4/APP
HALLMARK_ESTROGEN_RESPONSE_LATE	HALLMARK_ESTROGEN_RESPONSE_LATE	199	0.48194	1.49474	0.00242131	0.00481371	0.00111475	4269	tags=39%, list=12%, signal=35%	GJB3/LAMC2/CDC20/TOP2A/SLC16A1/CDC6/TRIM29/S100A9/KIF20A/TFF1/KRT19/GINS2/NMU/PERP/PLK4/STIL/AREG/SLC7A5/FKBP4/TPBG/GAL/SULT2B1/RNASEH2A/PRSS23/SERPINA5/PTGES/OPN3/SFN/HPRT1/UGDH/KLF4/MICB/DLG5/SCARB1/CYP4F11/MDK/MEST/ST14/MYOF/PKP3/GLA/TFPI2/AMFR/HSPA4L/NRIP1/RBBP8/PPIF/RAPGEFL1/CPE/ADD3/CA12/FAM102A/NBL1/FOXC1/CCNA1/TMPRSS3/DHCR7/SLC9A3R1/SIAH2/SNX10/FLNB/RAB31/CYP26B1/LSR/SORD/SEMA3B/CDH1/ST6G…
HALLMARK_UV_RESPONSE_UP	HALLMARK_UV_RESPONSE_UP	158	0.482436	1.47117	0.00246305	0.00481371	0.00111475	5002	tags=44%, list=14%, signal=38%	CTSV/CCNE1/GGH/SLC6A8/MMP14/RFC4/FKBP4/GAL/FEN1/ALDOA/H2AX/TFRC/TUBA4A/TAP1/TARS1/SHOX2/CDK2/ENO2/PPAT/YKT6/NPTX2/DNAJB1/BID/HSPA2/DDX21/IL6/PDAP1/AP2S1/CDC34/PPIF/POLE3/CLTB/HSPA13/STIP1/IRF1/CEBPG/PARP2/FMO1/ASNS/DNAJA1/TYRO3/SIGMAR1/POLR2H/ATP6V1F/SOD2/STARD3/CASP3/PSMC3/RPN1/MAPK8IP2/MARK2/CLCN2/AGO2/BAK1/GRPEL1/CDC5L/LHX2/CNP/BCL2L11/PDLIM3/PPP1R2/NPTXR/COL2A1/EIF5/TCHH/CDKN2B/HMOX1/JUNB/BSG
HALLMARK_UV_RESPONSE_DN	HALLMARK_UV_RESPONSE_DN	144	0.499083	1.50715	0.00250313	0.00481371	0.00111475	4186	tags=31%, list=11%, signal=28%	COL11A1/MET/RND3/SERPINE1/FHL2/COL1A1/COL5A2/COL3A1/PPARG/MYC/COL1A2/ANXA2/SNAI2/IRS1/PDLIM5/SLC7A1/MAP1B/INPP4B/SYNJ2/RGS4/GJA1/SMAD3/MT1E/ABCC1/ADD3/ATP2C1/GCNT1/LTBP1/ATP2B1/ITGB3/LAMC1/VAV2/IGFBP5/CAP2/LDLR/BHLHE40/SFMBT1/PRKCA/CCN1/CAV1/ADORA2B/SIPA1L1/NOTCH2/F3/DLG1
HALLMARK_REACTIVE_OXYGEN_SPECIES_PATHWAY	HALLMARK_REACTIVE_OXYGEN_SPECIES_PATHWAY	49	0.606279	1.57055	0.00289436	0.00535992	0.00124124	6321	tags=53%, list=17%, signal=44%	PFKP/GCLC/TXNRD1/G6PD/SRXN1/GCLM/ABCC1/PRDX1/OXSR1/TXN/SOD2/NDUFB4/SBNO2/CDKN2D/GSR/GLRX2/PTPA/PRNP/PRDX4/GLRX/ERCC2/JUNB/NQO1/NDUFA6/ATOX1/STK25
HALLMARK_KRAS_SIGNALING_UP	HALLMARK_KRAS_SIGNALING_UP	200	0.481496	1.49407	0.00363196	0.00648565	0.00150194	3997	tags=32%, list=11%, signal=29%	PLAU/EREG/SPP1/MMP11/ANGPTL4/ERO1A/TMEM158/PLEK2/IGFBP3/CXCL10/PLAUR/KCNN4/MMP10/MMD/DCBLD2/GALNT3/AKAP12/EPHB2/MMP9/G0S2/ITGA2/GABRA3/INHBA/GFPT2/PTGS2/WNT7A/ADAM17/IGF2/ANXA10/KLF4/IL1B/EMP1/ADAMDEC1/ADAM8/ANO1/BIRC3/AVL9/USH1C/CPE/PDCD1LG2/PRRX1/ZNF639/SOX9/ALDH1A3/PTPRR/JUP/F2RL1/PPBP/TNFAIP3/TSPAN1/CCL20/HDAC9/SEMA3B/MAFB/STRN/PRELID3B/HSD11B1/HOXD11/PSMB8/YRDC/BPGM/PLAT/MAP7/CBL/AKT2
HALLMARK_ALLOGRAFT_REJECTION	HALLMARK_ALLOGRAFT_REJECTION	200	0.452209	1.4032	0.00605327	0.0100888	0.00233635	6728	tags=44%, list=18%, signal=37%	EREG/CCL7/BRCA1/CDKN2A/MMP9/CCL11/GZMB/IL11/INHBA/TAP1/STAT1/RIPK2/CXCL9/NME1/BCL10/GBP2/HIF1A/IL1B/WARS1/NCK1/IL6/ABCE1/TAP2/MRPL3/DARS1/TIMP1/EIF5A/ELF4/HLA-G/THY1/GCNT1/CCL4/CCL2/IL2RA/RARS1/MTIF2/CAPG/UBE2D1/FLNA/HDAC9/GLMN/IFNG/CSK/IL18/TGFB2/EGFR/CD7/EIF3A/EIF3J/INHBB/FAS/EIF3D/TLR6/SRGN/F2/MAP3K7/UBE2N/IL2RB/F2R/NPM1/PF4/CD40/BCL3/EIF4G3/IL4R/ABI1/CCL5/B2M/LY75/HLA-A/FYB1/PRKCG/IFNGR2/IL15…
HALLMARK_P53_PATHWAY	HALLMARK_P53_PATHWAY	200	0.447848	1.38966	0.00605327	0.0100888	0.00233635	6285	tags=40%, list=17%, signal=34%	SERPINB5/KRT17/SPHK1/PERP/ITGB4/NDRG1/CDKN2A/DDIT4/IL1A/TGFA/SLC7A11/KLK8/CDK5R1/EPHA2/TAP1/ADA/TRIB3/MXD1/SFN/S100A10/PCNA/GADD45A/FAM162A/IER5/KLF4/RHBDF2/ST14/IRAK1/IER3/RAP2B/HSPA4L/TP63/DNTTIP2/CDKN1A/PLK2/TNFSF9/UPP1/DDIT3/H1-2/TPRKB/PROCR/H2AJ/SLC3A2/SEC61A1/HEXIM1/APP/POM121/LDHB/TM7SF3/ABHD4/CCNK/BAK1/OSGIN1/INHBB/FAS/CLCA2/RAD51C/EI24/APAF1/PLXNB2/F2R/TRIAP1/ZNF365/DGKA/H2AW/TCHH/CDKN2B…
HALLMARK_ESTROGEN_RESPONSE_EARLY	HALLMARK_ESTROGEN_RESPONSE_EARLY	199	0.446259	1.38407	0.00726392	0.011716	0.00271318	4269	tags=36%, list=12%, signal=32%	SLC2A1/SLC16A1/PMAIP1/TFF1/KRT19/TSKU/STC2/CALB2/AREG/FHL2/SLC7A5/FKBP4/TPBG/SYT12/SULT2B1/MYC/ZNF185/PRSS23/PTGES/KRT8/OPN3/SFN/KLF4/MICB/SCARB1/KRT18/B4GALT1/GJA1/MYBL1/CANT1/MYOF/RHOD/GLA/AMFR/SEC14L2/NRIP1/RBBP8/PPIF/TIPARP/RAPGEFL1/ADD3/CA12/FAM102A/RHOBTB3/NBL1/FOXC1/TGM2/TMPRSS3/DHCR7/SLC9A3R1/HES1/SIAH2/FLNB/RAB31/CYP26B1/KRT15/KLF10/SLC39A6/BHLHE40/SEMA3B/ISG20L2/TIAM1/DYNLT3/SLC27A2/LAD…
HALLMARK_CHOLESTEROL_HOMEOSTASIS	HALLMARK_CHOLESTEROL_HOMEOSTASIS	74	0.5405	1.48957	0.00829876	0.0129668	0.00300284	3884	tags=45%, list=11%, signal=40%	PLAUR/GPX8/TNFRSF12A/PPARG/ERRFI1/TRIB3/JAG1/PLSCR1/HMGCS1/ETHE1/PDK3/ALDOC/ACTG1/S100A11/SCD/EBP/ACAT2/DHCR7/FADS2/NSDHL/NFIL3/ANXA5/LDLR/SQLE/SEMA3B/LGALS3/AVPR1A/CYP51A1/ANTXR2/ATF5/HMGCR/FDPS/FABP5
HALLMARK_IL2_STAT5_SIGNALING	HALLMARK_IL2_STAT5_SIGNALING	198	0.439204	1.3617	0.0108827	0.016489	0.00381849	4461	tags=34%, list=12%, signal=30%	CDC6/SPP1/CCNE1/CDCP1/HK2/CXCL10/UCK2/NDRG1/COCH/P4HA1/NCS1/PLIN2/ITGA6/IL1R2/MYO1E/PLEC/MYC/SLC2A3/ENPP1/COL6A1/ITGAV/MXD1/NT5E/TNFRSF21/ST3GAL4/CKAP4/PNP/PLSCR1/ADAM19/EMP1/BCL2L1/PIM1/TWSG1/APLP1/ARL4A/BATF3/UMPS/PHLDA1/SNX9/NOP2/TNFRSF9/IL2RA/TGM2/AHCY/GSTO1/GBP4/AHNAK/CAPG/TNFRSF18/LCLAT1/NFIL3/CASP3/BHLHE40/PHTF2/NCOA3/AHR/TIAM1/PUS1/CYFIP1/PTRH2/MAFF/HUWE1/PDCD2L/CST7/ECM1/IL2RB/PRNP/IGF2R
HALLMARK_ANDROGEN_RESPONSE	HALLMARK_ANDROGEN_RESPONSE	100	0.506556	1.46732	0.0119522	0.0175768	0.00407041	5317	tags=45%, list=15%, signal=39%	KRT19/NDRG1/CDK6/CENPN/AKAP12/ACTN1/SMS/KRT8/ITGAV/PDLIM5/INPP4B/B4GALT1/HMGCS1/PMEPA1/BMPR1B/NKX3-1/SLC38A2/GNAI3/SCD/PA2G4/ADRM1/ALDH1A3/H1-0/LMAN1/XRCC5/FADS1/PGM3/SORD/GSR/AZGP1/HMGCR/ACSL3/MAP7/RRP12/CAMKK2/ANKH/XRCC6/UAP1/FKBP5/SEC24D/SRF/ZBTB10/MYL12A/ABHD2/B2M
HALLMARK_TGF_BETA_SIGNALING	HALLMARK_TGF_BETA_SIGNALING	54	0.56533	1.48804	0.0130435	0.0186335	0.00431514	7908	tags=61%, list=22%, signal=48%	SERPINE1/BCAR3/SLC20A1/PMEPA1/SMAD3/THBS1/SMURF1/HDAC1/TGIF1/RAB31/KLF10/SKIL/CDH1/ACVR1/SMAD1/MAP3K7/TGFBR1/JUNB/PPP1CA/FNTA/CTNNB1/UBE2D3/IFNGR2/RHOA/FKBP1A/TGFB1/TJP1/NCOR2/TRIM33/ID3/SMURF2/HIPK2/SPTBN1
HALLMARK_ANGIOGENESIS	HALLMARK_ANGIOGENESIS	36	0.617725	1.52634	0.0135747	0.0188537	0.00436612	2890	tags=44%, list=8%, signal=41%	SPP1/STC1/POSTN/COL5A2/VCAN/COL3A1/SERPINA5/ITGAV/TNFRSF21/JAG1/CXCL6/VEGFA/FSTL1/TIMP1/VAV2/APP
HALLMARK_IL6_JAK_STAT3_SIGNALING	HALLMARK_IL6_JAK_STAT3_SIGNALING	87	0.489342	1.38334	0.0323887	0.0426167	0.00986912	7137	tags=51%, list=19%, signal=41%	CCL7/CXCL10/CXCL11/TNFRSF12A/IL1R2/STAT1/TNFRSF21/CXCL9/OSMR/IL1B/IL15RA/IL6/CXCL1/PIM1/LTBR/IRF1/PDGFC/IL2RA/ITGB3/IL13RA1/CD14/CRLF2/PTPN11/TNFRSF1A/GRB2/BAK1/FAS/CBL/IL10RB/MYD88/PF4/HMOX1/IL4R/IFNGR2/CCR1/IFNGR1/CD9/TGFB1/IL18R1/SOCS3/CXCL3/STAT2/CD44/PTPN1
